# Supplementary material for: Responses of forest carbon and water coupling to thinning treatments from leaf to stand scales in a young montane pine forest
Source: Carbon Balance Manag. 2020 Nov 3;15:24. doi: 10.1186/s13021-020-00159-y (PMC7609426; doi:10.1186/s13021-020-00159-y)
Supplement: Supplementary file 2 — Additional file 2: Tree level, stand level, leaf level and manuscript CBM data. [file 13021_2020_159_MOESM2_ESM.zip]

Archive with 4 entries (4 files):
- Leaf level.xlsx
- Manuscript CBM_data.xlsx
- Stand level.xlsx
- Tree level.xlsx
