# Supplementary material for: Responses of forest carbon and water coupling to thinning treatments from leaf to stand scales in a young montane pine forest
Source: Carbon Balance Manag. 2020 Nov 3;15:24. doi: 10.1186/s13021-020-00159-y (PMC7609426; doi:10.1186/s13021-020-00159-y)
Supplement: Supplementary file 2 — Additional file 2: Tree level, stand level, leaf level and manuscript CBM data. [file 13021_2020_159_MOESM2_ESM.zip › Leaf level.xlsx]

## Sheet: Leaf-level_branch
tree No.	Photosynthesis (μmol CO2 m-2s-1)	Stomotal conductance (mol H2O m-2s-1)	Leaf transpiration (mmol H2O m-2s-1)	Leaf-level WUE (μmol mmol-1)	Leaf-level WUEi (μmol mol-1)	Air VPD (kPa)	Air Temperature (⁰C)	PAR (μmol m-2 s-1)	Treatment	Block
1	8.29256	0.642756	7.82152	1.06022	12.9016	1.22803	20.5794	870.483	T1	1
1	27.0436	0.519836	6.82509	3.96239	52.0234	1.18282	20.6689	1626.79	T1	1
1	7.44414	0.829356	7.1196	1.04558	8.9758	0.971313	20.4593	177.081	T1	1
1	21.0074	0.427589	6.11834	3.43351	49.1298	1.24544	20.5881	1668.43	T1	1
2	28.864	0.361742	5.80845	4.96931	79.7916	1.37837	20.7378	1664.97	T1	1
2	27.9638	0.28529	5.1057	5.47698	98.019	1.50103	20.7353	1661.25	T1	1
2	27.6689	0.348065	5.65755	4.89062	79.4935	1.38754	20.848	1665.39	T1	1
2	23.5405	0.252083	4.72855	4.97839	93.384	1.55505	20.8121	1666.41	T1	1
3	22.0849	0.320814	5.45104	4.05151	68.8404	1.43866	20.8317	1676.61	T1	1
3	28.616	0.569017	7.05465	4.05633	50.2902	1.12816	20.8117	1671.31	T1	1
3	12.9106	0.385497	5.96002	2.1662	33.4907	1.33383	20.8442	1676.01	T1	1
3	25.3825	0.379263	6.05055	4.19508	66.9258	1.38058	20.9553	1672.34	T1	1
4	44.5189	1.25673	9.51609	4.67828	35.4244	0.84219	20.9697	1652.53	T1	1
4	31.9762	0.585819	7.37423	4.33621	54.5838	1.15962	20.9157	1661.33	T1	1
4	24.7325	0.460056	6.57625	3.76089	53.7599	1.26586	20.8446	1664.96	T1	1
4	21.6245	0.427956	6.1594	3.51082	50.5298	1.25607	20.8474	1664.02	T1	1
5	49.1927	1.24645	9.28763	5.29658	39.4663	0.817648	20.8485	1661.42	T1	1
5	46.8117	1.07685	9.0998	5.14426	43.4708	0.89098	20.9215	1664.5	T1	1
5	46.6659	2.88485	10.1348	4.60451	16.1762	0.523805	20.8289	1659.9	T1	1
5	39.6315	1.10695	8.89425	4.45586	35.8025	0.849005	20.9113	1665.05	T1	1
6	38.4169	0.743192	8.12752	4.72677	51.6918	1.05748	20.9026	1655.1	T2	1
6	32.0901	0.5022	6.97752	4.59907	63.8991	1.24983	20.7482	1666.68	T2	1
6	36.8364	0.685922	7.73603	4.76166	53.7034	1.064	20.7192	1664.19	T2	1
6	42.4915	0.881291	8.1848	5.19151	48.215	0.914415	20.5361	1664.1	T2	1
7	35.2363	0.674	7.81276	4.51009	52.2793	1.09417	20.7229	1664.58	T2	1
7	26.9439	0.374665	6.02409	4.4727	71.9147	1.38881	20.685	1663.58	T2	1
7	36.8827	0.6814	7.72555	4.77412	54.1278	1.06983	20.6741	1665.9	T2	1
7	18.1151	0.272077	4.90079	3.69636	66.5809	1.49754	20.6446	1677.28	T2	1
8	30.557	0.367521	5.77237	5.29366	83.1434	1.34648	20.7454	1664.47	T2	1
8	32.9873	0.794975	8.07092	4.08718	41.4947	0.988098	20.8407	1662.13	T2	1
8	38.1493	0.754884	7.80718	4.88644	50.5366	0.988187	20.6707	1662.24	T2	1
8	38.1114	0.516409	6.76802	5.6311	73.8008	1.17299	20.6731	1661.28	T2	1
9	49.4849	0.612628	7.53632	6.56619	80.7748	1.14205	20.6867	1662.33	T2	1
9	34.1743	0.733663	7.77822	4.39358	46.5803	1.00833	20.6451	1669.69	T2	1
9	28.9686	0.391897	6.01708	4.81439	73.9189	1.32754	20.6355	1668.76	T2	1
9	30.3107	0.660465	7.41243	4.08917	45.893	1.04402	20.6207	1671	T2	1
10	28.4392	0.456448	6.49423	4.37914	62.3054	1.25545	20.6411	1670.9	T2	1
10	34.8495	0.479974	6.63907	5.24916	72.6071	1.22852	20.6116	1667.19	T2	1
10	21.6007	0.246611	4.59222	4.70375	87.59	1.53506	20.7206	1680.09	T2	1
10	27.375	0.350975	5.78222	4.73433	77.997	1.41072	20.8834	1674.69	T2	1
11	19.3169	0.343135	5.44735	3.5461	56.2952	1.29551	20.7185	2063.65	NT	1
11	22.8534	0.302262	5.77016	3.96062	75.6079	1.57999	20.9365	2056.51	NT	1
11	19.4304	0.328642	5.34755	3.63351	59.1232	1.32386	20.9562	2051.44	NT	1
11	8.8579	0.144958	3.14113	2.81997	61.1068	1.67759	21.0033	2070.36	NT	1
12	20.4091	0.313199	5.17558	3.94335	65.1635	1.33836	21.0228	2040.77	NT	1
12	22.0911	0.305978	5.1221	4.31289	72.1981	1.35392	21.0377	2040.91	NT	1
12	39.8045	0.888288	8.13384	4.89369	44.8103	0.850207	21.0566	2031.54	NT	1
12	45.8823	1.34095	9.08189	5.05207	34.2163	0.691937	21.0403	2030.18	NT	1
13	15.1508	0.230288	4.32359	3.50421	65.7905	1.49018	21.0492	2035.39	NT	1
13	15.1084	0.190469	3.80665	3.96895	79.322	1.56884	20.9678	2044.63	NT	1
13	17.5311	0.198389	4.58652	3.8223	88.3671	1.86022	21.0889	2053.77	NT	1
13	16.4583	0.185846	3.71611	4.42891	88.559	1.56402	21.1732	2045.87	NT	1
14	26.0148	0.25926	5.51402	4.71793	100.343	1.75261	21.1504	2030.89	NT	1
14	30.281	0.482898	6.4005	4.73104	62.7069	1.1164	21.1939	2043.51	NT	1
14	10.858	0.116437	2.64146	4.11059	93.2517	1.74215	21.2271	2047.05	NT	1
14	12.376	0.13263	3.57184	3.46488	93.3122	2.13002	21.2113	2038.59	NT	1
1	40.5558	1.44389	10.2534	3.95534	28.088	0.685777	20.8884	2750.45	T1	2
1	40.7274	1.19796	9.80702	4.15288	33.9972	0.756147	20.9431	2750.26	T1	2
1	40.1926	1.24047	9.89168	4.06328	32.401	0.741977	20.9723	2750.08	T1	2
1	45.972	2.35523	11.2058	4.10252	19.5191	0.531261	21.0104	2750.09	T1	2
2	40.0765	2.47445	11.2684	3.55654	16.1961	0.517495	20.928	2750.12	T1	2
2	42.0825	1.7976	10.7216	3.92501	23.4104	0.611122	20.9576	2750.14	T1	2
2	58.2955	5.62398	12.2793	4.74746	10.3655	0.364583	20.946	2749.77	T1	2
2	59.0137	10.3435	12.6374	4.66976	5.70537	0.298899	21.0571	2749.92	T1	2
3	53.4872	3.4718	11.7625	4.54725	15.4062	0.44087	21.1143	2749.88	T1	2
3	56.1352	1.37835	11.9081	4.71404	40.7264	0.907148	21.0905	2749.86	T1	2
3	46.8463	2.08193	11.0094	4.25512	22.5015	0.566237	21.1303	2749.95	T1	2
3	25.2808	0.568064	7.67423	3.29425	44.5035	1.10482	21.1194	2749.84	T1	2
4	31.5329	0.962579	9.25013	3.40892	32.7588	0.848547	21.2007	2749.93	T1	2
4	44.9449	2.80897	11.5791	3.88155	16.0005	0.49771	21.1727	2750.13	T1	2
4	33.8065	1.03139	9.42423	3.58718	32.7775	0.81686	21.1844	2750.15	T1	2
4	50.4562	4.93194	12.1424	4.15537	10.2305	0.380236	21.1387	2749.88	T1	2
5	40.598	0.987234	9.29965	4.36554	41.123	0.835079	21.1719	2749.8	T1	2
5	54.0742	2.91821	11.5326	4.68882	18.5299	0.478514	21.032	2749.92	T1	2
5	40.4414	1.02277	9.38876	4.30743	39.5411	0.819841	21.0588	2749.86	T1	2
5	54.6911	2.19441	11.0665	4.94203	24.9229	0.548565	21.0747	2750.11	T1	2
6	54.5096	4.53707	12.0434	4.52609	12.0143	0.391843	21.1384	2749.8	T2	2
6	49.9522	2.37656	11.2142	4.45436	21.0187	0.527831	21.1153	2749.65	T2	2
6	42.6959	1.4454	10.2272	4.17475	29.5391	0.680935	21.0906	2749.79	T2	2
6	47.1492	1.84237	10.7701	4.37778	25.5915	0.602197	21.1365	2749.7	T2	2
7	57.6071	4.29488	11.9856	4.80634	13.413	0.399914	21.2316	2749.78	T2	2
7	56.0805	4.1304	11.9891	4.67762	13.5775	0.409135	21.3268	2749.68	T2	2
7	56.9226	5.24603	12.2094	4.6622	10.8506	0.371554	21.2277	2749.62	T2	2
8	63.228	5.45697	12.2173	5.1753	11.5867	0.364426	21.2029	2749.69	T2	2
8	52.2699	7.89376	12.4761	4.18962	6.62167	0.320465	21.2478	2749.69	T2	2
8	39.3153	1.6867	10.5647	3.72138	23.3091	0.627098	21.2383	2749.58	T2	2
8	60.1976	237.898	13.1018	4.59459	0.25304	0.221391	21.1798	2749.75	T2	2
9	61.73	285.167	13.1172	4.70604	0.21647	0.21996	21.3554	2749.65	T2	2
9	40.0362	1.5417	10.3722	3.85995	25.9689	0.656574	21.3291	2749.77	T2	2
9	32.1824	0.977175	9.2517	3.47853	32.9341	0.83542	21.3634	2749.8	T2	2
9	44.9117	2.04154	10.9488	4.10196	21.9989	0.568387	21.308	2749.91	T2	2
10	60.8101	2.67496	13.4468	4.52228	22.7331	0.68132	21.2852	2749.8	T2	2
10	48.0503	4.47129	12.0353	3.99246	10.7464	0.393426	21.3056	2749.88	T2	2
10	47.371	3.33065	11.711	4.045	14.2227	0.447865	21.3308	2749.65	T2	2
10	32.3815	2.09186	10.9972	2.94451	15.4798	0.561123	21.3917	2749.67	T2	2
11	45.4618	1.6067	10.4915	4.3332	28.2952	0.644193	21.4898	2749.58	NT	2
11	48.1957	1.96605	10.8905	4.42547	24.514	0.579361	21.4622	2749.69	NT	2
11	37.5071	0.804054	8.73716	4.29283	46.6475	0.929318	21.3697	2749.77	NT	2
11	33.8544	0.673543	8.20567	4.12574	50.2632	1.01595	21.3191	2749.89	NT	2
12	51.3574	2.0994	10.9896	4.67326	24.4629	0.560114	21.1967	2749.93	NT	2
12	56.785	3.83506	11.8567	4.78929	14.8068	0.422265	21.0688	2750	NT	2
12	59.1033	3.85416	11.8654	4.98116	15.335	0.420038	21.0351	2750.17	NT	2
12	52.855	1.95001	10.856	4.86873	27.105	0.583305	21.0224	2750.02	NT	2
13	54.3606	5.06898	12.122	4.48447	10.7242	0.374608	20.9205	2750.18	NT	2
13	64.2423	4.83045	12.121	5.30009	13.2995	0.385309	20.8744	2750.1	NT	2
13	44.385	1.56163	10.3966	4.26917	28.4221	0.656299	20.7189	2750	NT	2
13	21.944	0.524591	7.39708	2.96658	41.8308	1.14461	20.7418	2750.28	NT	2
1	11.1765	1.09533	9.70043	1.15216	10.2037	1.10816	22.5727	116.557	T2	3
1	19.1551	1.29506	10.2873	1.86202	14.7909	1.01734	22.3797	496.232	T2	3
1	14.904	0.70987	8.34634	1.78569	20.9954	1.26701	22.2883	278.62	T2	3
1	15.9269	0.633314	8.16118	1.95155	25.1485	1.35649	22.2581	296.887	T2	3
2	6.48686	0.39865	6.57398	0.986749	16.2721	1.61135	22.2103	71.4849	T2	3
2	24.909	0.248973	5.68784	4.37934	100.047	1.75152	22.6969	2843.75	T2	3
2	37.7626	0.440767	7.75689	4.86826	85.6747	1.41714	22.7131	2828.27	T2	3
2	29.4	0.323578	6.62365	4.43864	90.859	1.59868	22.8	2841.99	T2	3
3	26.4016	0.367629	7.09603	3.72061	71.8158	1.5219	22.9406	2851.47	T2	3
3	40.0411	0.677375	9.31671	4.29777	59.1121	1.16913	22.9423	2840.89	T2	3
3	40.9501	0.819868	9.98428	4.10146	49.9472	1.07154	23.0254	2825.59	T2	3
3	35.8369	0.617968	9.03997	3.96428	57.9915	1.2295	22.9932	2829.47	T2	3
4	43.5654	0.982668	10.5273	4.13834	44.3338	0.976427	23.0246	2820.27	T2	3
4	45.9439	0.932549	10.3868	4.4233	49.267	1.00494	22.8991	2831.36	T2	3
4	46.4238	0.985523	10.5578	4.39711	47.1058	0.977867	23.0036	2823.91	T2	3
4	45.8348	0.894488	10.2517	4.47096	51.2414	1.02465	22.99	2830.66	T2	3
5	69.9935	63.767	14.7673	4.73978	1.09765	0.311683	23.0519	2794.47	T2	3
5	65.9842	7.53435	14.0751	4.68803	8.75779	0.41328	23.0914	2798.83	T2	3
5	41.0163	0.76598	9.74208	4.21021	53.5474	1.10244	23.1822	2834.14	T2	3
5	34.742	0.576177	8.77545	3.959	60.2975	1.26522	23.0917	2836.26	T2	3
6	16.8005	0.603023	8.06259	2.08376	27.8605	1.38473	22.4816	355.071	NT	3
6	15.652	0.597697	7.99861	1.95683	26.1871	1.39234	22.3615	278.605	NT	3
6	24.3436	0.406138	7.00089	3.47721	59.9392	1.56442	22.4596	1147.49	NT	3
6	3.83288	0.304758	5.7412	0.66761	12.5768	1.76318	22.4	123.513	NT	3
7	11.4364	0.420916	6.53973	1.74876	27.1703	1.51679	22.3723	106.364	NT	3
7	24.4556	0.323748	6.22473	3.92879	75.5391	1.68688	22.5036	1200.79	NT	3
7	12.0749	0.220758	4.67302	2.58396	54.6975	1.90579	22.5275	122.493	NT	3
7	21.2704	0.366547	6.5468	3.24897	58.029	1.67527	22.6	495.09	NT	3
8	8.57447	0.364489	4.01707	2.13451	23.5246	1.04377	22.3242	119.393	NT	3
8	5.62278	0.593284	4.89198	1.14939	9.47738	0.851893	22.2537	82.7447	NT	3
8	3.57643	0.581145	4.72321	0.757203	6.15411	0.832625	22.1831	58.4846	NT	3
8	31.5446	0.47399	4.87985	6.46426	66.5512	0.882286	22.3218	1280.49	NT	3
9	7.42151	0.222554	2.96559	2.50254	33.347	1.18492	22.3252	93.5887	NT	3
9	9.73037	0.219067	2.9462	3.30268	44.4174	1.19555	22.2998	88.0506	NT	3
9	7.36393	0.169258	2.51834	2.92412	43.507	1.29656	22.3361	87.0467	NT	3
9	9.26611	0.126243	2.08944	4.43473	73.3988	1.40865	22.4105	160.582	NT	3
10	21.2641	0.590152	5.37859	3.95348	36.0316	0.926258	22.5626	301.303	NT	3
10	13.0621	0.459248	4.99193	2.61664	28.4423	1.07051	22.6042	205.836	NT	3
10	12.5952	0.255196	3.67184	3.43023	49.3551	1.31536	22.6462	100.502	NT	3
10	6.07415	0.126544	2.18048	2.78569	48.0003	1.48967	22.6367	10.2185	NT	3
11	1.89553	0.645707	5.6345	0.336414	2.93558	0.924739	22.4176	148.575	T1	3
11	27.6329	0.631483	7.31489	3.77763	43.7588	0.900087	25.1827	2723.62	T1	3
11	42.888	1.18093	8.82307	4.86089	36.3171	0.64374	25.2558	2694.78	T1	3
11	23.7273	0.252846	5.80367	4.08834	93.8411	1.74927	25.1704	2697.98	T1	3
11	58.7484	1.29706	10.7331	5.4736	45.2934	0.83155	25.0825	2674.01	T1	3
12	28.1148	0.623586	7.1882	3.91125	45.0857	0.892548	25.1615	2702.16	T1	3
12	40.7148	0.68807	9.23391	4.40927	59.1725	1.16655	25.2115	2696.2	T1	3
12	37.3482	1.07273	8.5683	4.35888	34.816	0.67414	25.2083	2693.04	T1	3
12	34.5604	0.528368	8.58047	4.0278	65.4097	1.36199	25.2369	2695.51	T1	3
13	45.123	1.76404	9.46484	4.76743	25.5794	0.507126	25.2476	2678.05	T1	3
13	48.2434	1.92272	9.6038	5.02337	25.0913	0.484676	25.1941	2675.41	T1	3
13	51.317	2.92483	10.1464	5.05764	17.5453	0.389404	25.0972	2666.24	T1	3
14	47.1261	1.50873	9.19591	5.12468	31.2356	0.55452	25.1685	2674.64	T1	3
14	35.7989	0.521332	7.91271	4.52423	68.6682	1.23681	25.038	2688.73	T1	3
14	26.1639	0.234989	5.22424	5.00817	111.341	1.66321	24.956	2696.52	T1	3
14	29.5963	0.342567	6.50808	4.54763	86.3957	1.47079	24.8886	2697.96	T1	3
1	18.0521	1.62361	5.79986	3.11251	11.1185	0.462614	20.4221	497.992	T2	3
1	9.42695	0.936961	4.97977	1.89305	10.0612	0.592045	20.427	314.287	T2	3
1	10.08	0.965567	5.65704	1.78184	10.4394	0.663579	20.4288	312.148	T2	3
1	10.5713	3.35006	9.20794	1.14806	3.15555	0.547682	20.5418	278.441	T2	3
2	12.2648	0.440118	4.91366	2.49605	27.8669	1.08673	20.8262	121.123	T2	3
2	33.7005	1.08396	7.09764	4.74813	31.0901	0.732306	20.9314	702.81	T2	3
2	17.0461	0.304262	4.25565	4.00552	56.0244	1.17884	20.8871	1174.1	T2	3
2	25.4537	0.799394	6.30033	4.04006	31.8412	0.842997	20.797	391.936	T2	3
3	18.2114	0.258515	3.82538	4.76066	70.4461	1.25356	20.8158	946.99	T2	3
3	15.859	0.404842	4.75688	3.3339	39.1733	1.10819	20.7421	322.336	T2	3
3	20.6347	0.516231	5.34081	3.8636	39.9719	1.0099	20.72	376.465	T2	3
3	9.38374	0.381653	4.5782	2.04966	24.5871	1.13853	20.7458	156.252	T2	3
4	19.4553	1.07865	7.02732	2.76852	18.0367	0.746446	20.6602	529.77	T2	3
4	27.576	0.798823	6.34375	4.34696	34.5209	0.846413	20.6932	431.312	T2	3
4	17.7937	0.797152	6.28163	2.83265	22.3215	0.84763	20.6864	345.367	T2	3
4	10.4769	0.667528	5.96565	1.7562	15.695	0.929387	20.5592	291.588	T2	3
5	33.2625	0.43277	5.4288	6.12704	76.8594	1.01522	20.8013	2019.93	T2	3
5	40.7713	0.673315	6.5693	6.20634	60.5531	0.834847	20.8351	2004.45	T2	3
5	52.5557	1.40757	8.18762	6.41892	37.3379	0.57979	20.6948	1997.29	T2	3
5	47.9543	0.847573	7.17285	6.68554	56.5784	0.753409	20.7558	2010.15	T2	3
6	24.3978	0.229285	3.84648	6.3429	106.408	1.29866	20.74	2014.17	NT	3
6	17.4985	0.175311	3.23076	5.41623	99.8142	1.4084	20.7393	2020.64	NT	3
6	15.8316	0.139937	2.75737	5.74154	113.134	1.49385	20.7019	2022.24	NT	3
7	29.1629	0.326628	4.81663	6.05462	89.2847	1.17114	20.6674	2027.11	NT	3
7	26.836	0.290027	4.53652	5.91556	92.5295	1.23324	20.7021	2024.39	NT	3
7	28.0847	0.330244	4.90622	5.72431	85.0423	1.18363	20.6999	2027.16	NT	3
7	40.4362	0.52436	6.19126	6.53118	77.1153	0.98741	20.6378	2020.12	NT	3
8	19.5767	0.176615	3.33522	5.86969	110.843	1.45063	20.717	2019.36	NT	3
8	24.0832	0.236605	4.06104	5.9303	101.786	1.33941	20.6835	2019.81	NT	3
8	28.9219	0.308372	4.76156	6.07403	93.7888	1.22749	20.6415	2015.52	NT	3
9	20.8903	0.233693	4.04422	5.16548	89.392	1.34929	20.7057	2028.29	NT	3
9	20.6378	0.1951	3.60105	5.73106	105.781	1.42645	20.6788	2023.68	NT	3
9	4.56969	0.107331	2.09215	2.18421	42.5758	1.66466	20.2377	117.925	NT	3
9	11.0854	0.193995	3.24538	3.41574	57.1424	1.47632	20.1748	178.629	NT	3
10	5.87616	0.4037	5.00773	1.17342	14.5558	1.19918	20.1056	96.2418	NT	3
10	14.0858	0.32856	4.5192	3.11689	42.8714	1.2889	20.1469	121.861	NT	3
10	11.8044	0.271214	4.08201	2.89181	43.5244	1.36892	20.063	223.862	NT	3
10	12.5577	0.353472	4.73357	2.65291	35.5268	1.25626	20.0226	237.621	NT	3
11	14.0559	0.946986	7.0645	1.98965	14.8427	0.860231	20.0833	206.569	T1	3
11	18.7375	1.21337	7.57505	2.47358	15.4425	0.780642	19.962	213.754	T1	3
11	22.0289	1.44086	7.89349	2.79077	15.2887	0.72676	19.914	248.457	T1	3
11	15.1658	0.862248	6.69843	2.26409	17.5887	0.859523	19.9367	283.6	T1	3
12	10.1687	0.79139	5.57852	1.82283	12.8492	0.731282	20.0622	272.777	T1	3
12	10.9624	0.873537	6.2209	1.76218	12.5494	0.774993	20.0883	252.089	T1	3
12	5.46077	0.486425	5.32913	1.0247	11.2264	1.08052	20.1907	147.185	T1	3
13	3.41537	0.728836	5.37801	0.635061	4.68606	0.767817	20.1336	88.904	T1	3
13	8.54216	0.669262	5.94198	1.4376	12.7635	0.924308	20.1429	184.986	T1	3
13	12.5895	3.06485	6.82248	1.84529	4.1077	0.372509	20.0252	171.579	T1	3
13	16.9668	1.71678	7.01934	2.41716	9.88295	0.544092	20.023	270.065	T1	3
14	1.8106	1.38451	6.70858	0.269893	1.30775	0.619425	20.0618	25.3699	T1	3
14	1.91954	0.8782	6.062	0.316652	2.18577	0.771231	20.0475	12.3321	T1	3
14	4.72714	1.31316	6.51573	0.725496	3.59983	0.609024	20.0875	121.759	T1	3
14	16.9767	0.677961	5.69525	2.98085	25.0408	0.853183	20.0132	332.537	T1	3
15	18.9184	1.1242	6.05223	3.12586	16.8284	0.598963	20.318	344.625	T1	3
15	16.6374	1.74297	7.00485	2.37513	9.54543	0.536219	20.243	262.839	T1	3
15	15.8445	1.69255	6.80909	2.32696	9.36133	0.514392	20.2367	397.074	T1	3
15	14.3824	0.435592	4.53943	3.16831	33.018	0.978934	20.0472	265.33	T1	3
1	0.800397	0.0386261	0.611064	1.30984	20.7216	1.29396	23.695	0.597589	NT	2
1	1.83811	0.144057	2.12412	0.865352	12.7596	1.27841	23.7377	23.8957	NT	2
1	5.4104	0.0961111	1.67722	3.22582	56.2932	1.479	23.8077	80.3421	NT	2
1	1.76508	0.0963414	1.33148	1.32565	18.3211	1.15519	23.8491	32.4056	NT	2
2	2.56876	0.0183557	0.332998	7.71403	139.944	1.47232	23.9584	58.7903	NT	2
2	0.38618	0.0166387	0.340601	1.13382	23.2097	1.66926	23.9367	42.1365	NT	2
2	2.77381	0.0596596	0.668141	4.15153	46.4939	0.888722	23.9622	141.318	NT	2
2	1.76867	0.0509336	0.624187	2.83356	34.725	0.988453	23.9086	32.9886	NT	2
3	6.90021	0.0425195	0.395544	17.4449	162.283	0.495268	24.4911	2597.84	NT	2
4	7.86116	0.0511458	1.13189	6.94515	153.701	1.48957	24.6329	2580.03	NT	2
4	2.95181	0.111858	2.02662	1.45652	26.3889	1.52477	25.061	247.433	NT	2
4	2.86888	0.0285542	0.432109	6.63924	100.471	1.2141	25.0438	39.0196	NT	2
4	0.668311	0.033784	0.53008	1.26077	19.7819	1.2674	24.9875	36.5709	NT	2
5	2.13382	0.0705725	1.38965	1.5355	30.2358	1.61729	24.974	293.847	NT	2
5	0.835255	0.0516942	0.988097	0.845318	16.1576	1.5821	24.9701	41.205	NT	2
5	4.60694	0.0594384	1.48768	3.09674	77.5078	1.94628	25.0746	1172.6	NT	2
5	5.53808	0.0968396	2.26246	2.44782	57.1881	1.94459	25.0509	246.509	NT	2
6	31.8787	2.67119	9.71373	3.28182	11.9343	0.547641	25.1097	920.688	T2	2
6	29.0147	0.830398	7.84614	3.69796	34.9407	0.961508	25.0639	925	T2	2
6	22.1846	0.750179	6.94137	3.19599	29.5724	0.895614	25.1023	929.511	T2	2
6	31.4871	2.7529	9.46102	3.32809	11.4378	0.530668	25.0948	920.916	T2	2
7	26.2294	0.601376	5.9094	4.43859	43.6157	0.900885	25.122	921.982	T2	2
7	25.2973	0.609605	5.4878	4.60973	41.4978	0.816211	25.1516	926.502	T2	2
7	15.9293	0.268652	4.01678	3.9657	59.2936	1.25048	25.1327	925.87	T2	2
7	20.4221	0.321634	4.05866	5.03172	63.4947	1.05802	25.117	924.558	T2	2
8	26.3988	2.50527	6.70922	3.9347	10.5373	0.342674	25.1861	924.021	T2	2
8	30.9919	1.5322	7.03478	4.40552	20.227	0.549175	25.2306	922.973	T2	2
8	24.5081	0.437727	5.07227	4.83178	55.9895	1.04204	25.227	927.095	T2	2
8	26.4928	0.320653	5.1919	5.10271	82.6213	1.43312	26.2279	924.18	T2	2
9	26.9157	0.358891	5.74369	4.68614	74.997	1.44229	26.7668	922.36	T2	2
9	14.6328	0.245268	3.65852	3.99965	59.6605	1.23215	26.7744	930.331	T2	2
9	20.2647	0.226996	3.2988	6.14304	89.2734	1.1815	26.8563	925.398	T2	2
9	16.6437	0.161259	2.68962	6.18813	103.211	1.33156	26.835	922.334	T2	2
11	13.6539	0.146468	2.20032	6.20543	93.2213	1.14285	26.9842	1095.75	T1	2
11	17.6453	0.165316	1.29199	13.6574	106.737	0.499098	26.9384	1235.55	T1	2
11	11.8617	0.0639899	0.80931	14.6565	185.368	0.919863	26.9264	822.541	T1	2
12	18.7613	0.1492	1.6933	11.0797	125.746	0.777531	27.0281	1407.3	T1	2
12	8.80799	0.368179	2.46044	3.57985	23.9231	0.611348	26.9618	27.8996	T1	2
12	19.3941	0.310252	2.40077	8.07826	62.5108	0.533393	27.0892	1403.33	T1	2
12	21.5212	0.322369	2.70224	7.96421	66.7595	0.59512	27.1018	1324.28	T1	2
13	15.9449	0.0755885	0.534566	29.8277	210.943	0.439689	27.114	919.76	T1	2
14	9.70088	0.0565172	0.64423	15.0581	171.645	0.538122	27.7054	2755.28	T1	2
1	8.59161	0.0815587	2.06676	4.15704	105.343	2.14481	24.3386	75.8113	NT	1
1	6.72589	0.0796712	2.13828	3.14547	84.4206	2.27898	24.2951	80.0631	NT	1
1	7.63024	0.0801857	2.06503	3.69498	95.1571	2.15875	24.2813	261.78	NT	1
1	1.48213	0.0509706	1.23468	1.20042	29.0782	2.01189	24.247	61.3992	NT	1
2	3.27611	0.0886208	2.39812	1.36611	36.9677	2.31832	24.2127	33.5791	NT	1
2	9.70174	0.200915	4.44814	2.18108	48.2878	1.99689	24.1657	49.314	NT	1
2	15.3625	0.141994	3.63902	4.2216	108.191	1.90412	24.656	2819.06	NT	1
2	25.1429	0.2257	5.75399	4.36965	111.4	1.97862	24.7059	2797.4	NT	1
3	10.6592	0.0594646	2.08806	5.10483	179.252	2.59492	24.9073	2798.89	NT	1
3	11.5255	0.099956	2.79094	4.12961	115.306	2.0587	24.8548	2786.63	NT	1
3	14.2528	0.13146	3.40906	4.18087	108.42	1.92503	24.7789	2771.89	NT	1
3	10.9916	0.0687075	2.36033	4.65679	159.976	2.54776	24.9343	2780.08	NT	1
4	11.7221	0.0817329	2.69941	4.34248	143.42	2.45392	24.9898	2794.1	NT	1
4	14.6066	0.156542	4.4393	3.29028	93.3079	2.15366	25.0544	2774.43	NT	1
4	10.0202	0.0746631	2.49877	4.01005	134.205	2.48173	25.1103	2780.23	NT	1
4	14.3812	0.147709	3.68185	3.90597	97.3616	1.85085	25.0952	2782.63	NT	1
5	10.7695	0.0714812	2.25415	4.77763	150.662	2.32148	25.0683	2787.53	NT	1
5	15.4462	0.141637	3.93372	3.92662	109.055	2.08743	25.0273	2773.01	NT	1
5	11.7427	0.0971541	2.81962	4.16465	120.867	2.14496	25.0149	2785.67	NT	1
5	13.4989	0.118142	2.99255	4.51082	114.26	1.85972	25.0982	2788.65	NT	1
6	57.6285	3.71468	14.0382	4.10512	15.5137	0.571709	25.0474	2781.4	T1	1
6	30.5154	0.454459	8.28114	3.68493	67.1467	1.4948	25.2165	2781.71	T1	1
6	42.7851	1.12811	11.2005	3.81991	37.9263	0.944109	25.2304	2770.34	T1	1
6	10.6299	1.20507	10.6318	0.999827	8.82099	1.15495	24.8226	197.669	T1	1
7	6.22209	0.145457	3.75806	1.65566	42.7761	2.26482	24.7442	165.26	T1	1
7	14.7183	0.442191	6.8182	2.15868	33.285	1.49521	24.6849	318.624	T1	1
7	24.3265	0.769312	9.43736	2.57768	31.621	1.39578	24.6661	189.534	T1	1
7	11.0394	0.307496	6.11006	1.80675	35.9008	1.86019	24.6958	271.082	T1	1
8	14.7617	0.882219	8.9757	1.64463	16.7325	1.15615	24.6026	282.19	T1	1
8	8.99541	0.537234	8.099	1.11068	16.7439	1.57535	24.5335	112.156	T1	1
8	31.6013	0.629775	9.00558	3.50908	50.1787	1.4601	24.5835	876.742	T1	1
8	7.00893	0.546475	8.21669	0.853011	12.8257	1.5817	24.4784	103.027	T1	1
9	10.8189	0.233402	5.25336	2.05942	46.353	2.05173	24.5201	226.813	T1	1
9	9.64219	1.09955	10.5171	0.916808	8.76921	1.22567	24.4873	158.673	T1	1
9	27.8177	0.70222	8.42523	3.30172	39.614	1.16928	24.6277	1242.29	T1	1
9	4.15041	0.411196	7.0238	0.590907	10.0935	1.69054	24.5414	110.667	T1	1
10	9.05903	0.352174	6.64611	1.36306	25.7232	1.82095	24.4905	158.435	T1	1
10	4.94306	0.257331	5.58684	0.884769	19.209	2.01194	24.5399	144.84	T1	1
10	20.8174	0.615351	8.901	2.33877	33.8301	1.46844	24.5172	878.556	T1	1
10	8.97411	0.27434	5.81698	1.54274	32.7116	1.93859	24.5359	456.511	T1	1
11	35.5723	0.932504	9.94907	3.57544	38.1471	1.26662	24.5563	309.604	T2	1
11	18.1917	0.248438	5.49264	3.31201	73.2243	2.0045	24.4757	419.438	T2	1
11	12.9228	0.663175	7.4477	1.73514	19.4862	1.16586	24.4397	218.061	T2	1
11	14.3859	0.851609	9.09656	1.58147	16.8927	1.18991	24.4087	463.414	T2	1
12	23.8623	0.328622	6.26653	3.8079	72.6133	1.78902	24.4967	346.682	T2	1
12	1.99699	0.620754	8.73394	0.228647	3.21704	1.53488	24.4219	53.9996	T2	1
12	2.80065	0.244523	5.39853	0.51878	11.4535	2.04651	24.5118	46.6753	T2	1
12	3.87829	0.229817	5.25295	0.738307	16.8755	2.10919	24.4427	41.9203	T2	1
13	5.62224	0.665481	8.95038	0.628156	8.44838	1.48734	24.354	94.8038	T2	1
13	4.92023	1.02199	10.2496	0.480042	4.81435	1.25632	24.4892	107.781	T2	1
13	19.5799	0.67706	9.10748	2.14987	28.919	1.43584	24.5308	535.951	T2	1
13	30.8006	1.4053	11.0705	2.78222	21.9174	1.04379	24.4988	615.635	T2	1
14	9.8215	1.46383	11.2917	0.869798	6.70947	1.09915	24.4335	224.785	T2	1
14	1.1211	0.608492	8.63708	0.129801	1.84242	1.539	24.4629	59.1874	T2	1
14	4.28844	1.62753	11.3422	0.378094	2.63493	1.05159	24.4405	83.8193	T2	1
14	5.46918	0.729139	9.30147	0.587991	7.50087	1.45275	24.4148	65.0729	T2	1
15	11.1714	0.568488	8.42937	1.32529	19.651	1.58371	24.4781	75.8873	T2	1
15	23.7863	0.480021	7.80264	3.04849	49.5526	1.61428	24.6488	490.902	T2	1
15	10.3547	1.04533	8.70874	1.189	9.90566	0.940469	24.6064	557.35	T2	1
15	6.21666	0.50565	7.5428	0.824184	12.2944	1.52845	24.6284	105.714	T2	1
1	9.09721	0.123666	2.82813	3.21669	73.5627	1.93978	24.9658	166.619	T1	1
1	13.8861	0.278762	4.65957	2.98012	49.8134	1.49379	24.8515	187.219	T1	1
1	10.792	0.144551	3.77157	2.86142	74.6592	2.27263	24.8697	162.844	T1	1
1	31.864	0.775271	7.48098	4.25933	41.1004	0.733534	25.4741	2896.86	T1	1
2	33.254	0.48145	8.28239	4.01502	69.0705	1.38559	25.6349	2869.86	T1	1
2	15.9093	0.168358	3.62477	4.38904	94.497	1.5534	25.7576	2891.9	T1	1
2	21.8035	0.322206	5.10303	4.27265	67.6692	1.15325	25.7971	2861.87	T1	1
2	19.4186	0.167034	4.4901	4.32475	116.255	2.00269	25.8406	2874.64	T1	1
6	11.8438	0.148974	2.56429	4.61876	79.5024	1.20024	25.8197	2871.05	NT	1
6	7.76041	0.0420653	1.43312	5.41503	184.485	2.45328	25.7364	2896.13	NT	1
6	4.3308	0.0434143	1.10275	3.92726	99.7551	2.08869	25.2477	43.0677	NT	1
6	5.10282	0.0670186	1.84173	2.77066	76.1402	2.30261	25.0349	44.5306	NT	1
7	6.57295	0.029224	0.774714	8.48436	224.916	2.16226	25.0439	102.469	NT	1
8	15.5888	0.20499	2.61736	5.95593	76.0468	0.858316	25.6409	2892.27	NT	1
8	7.80121	0.0361352	0.763737	10.2145	215.89	1.45551	25.7848	2871.28	NT	1
9	11.4603	0.527415	1.81032	6.3305	21.7291	0.194153	26.1745	2859.97	NT	1
9	14.4468	0.330865	3.72886	3.87432	43.6637	0.754416	26.0848	2852.27	NT	1
10	14.858	0.127398	2.68097	5.54203	116.627	1.48053	26.1291	2870.64	NT	1
10	13.899	0.314005	2.41921	5.74527	44.2636	0.462914	26.2332	2874.37	NT	1
10	8.4607	0.1064	1.14174	7.41035	79.5175	0.674853	26.5786	2882.36	NT	1
1	19.6482	0.30595	6.01465	3.26672	64.2203	1.69901	24.5675	1231.69	T2	2
1	30.54	0.49202	8.53545	3.57802	62.0707	1.64315	24.3942	1230.92	T2	2
1	29.9905	0.343996	6.73225	4.45475	87.1826	1.72901	24.4274	1239	T2	2
2	5.01894	0.0793651	2.06013	2.43622	63.2386	2.18857	24.4603	2.97172	T2	2
2	6.34034	0.0431008	1.26705	5.00404	147.105	2.43295	24.4331	98.4596	T2	2
2	10.1549	0.0494735	1.50119	6.76458	205.26	2.49979	24.5101	293.513	T2	2
2	14.3425	0.193174	3.96863	3.61398	74.2466	1.79136	24.8346	190.051	T2	2
3	13.925	0.301069	5.62992	2.47339	46.2518	1.69811	24.7461	376.5	T2	2
3	25.47	0.382731	6.59227	3.86361	66.5481	1.51229	25.02	1243.23	T2	2
3	11.1593	0.097816	2.59967	4.2926	114.085	2.10907	25.1351	1259.34	T2	2
3	31.9396	0.764821	9.25925	3.44948	41.7609	1.21614	24.9506	1237.23	T2	2
4	26.7046	0.192373	4.91837	5.42956	138.816	2.01957	24.8257	2135.91	T2	2
4	18.7158	0.090112	2.80566	6.67074	207.695	2.37653	24.8583	2155.32	T2	2
4	18.2386	0.0956631	2.86206	6.37255	190.655	2.28289	24.8593	2142.87	T2	2
4	24.6666	0.156872	4.41067	5.59248	157.24	2.20635	24.7748	2129.55	T2	2
5	30.6798	0.31683	6.20651	4.94317	96.8336	1.58326	24.9619	2143.87	T2	2
5	28.5884	0.265892	6.1481	4.64995	107.519	1.87476	24.9019	2139.01	T2	2
5	29.0448	0.257282	5.83689	4.97608	112.891	1.82157	25.0774	2143.07	T2	2
5	24.0148	0.18555	4.63235	5.18414	129.424	1.95265	25.2652	2144.79	T2	2
6	10.7297	0.0612393	1.66239	6.45438	175.209	2.25209	25.2067	95.2856	NT	2
7	9.39926	0.0464289	1.56757	5.99609	202.444	2.65465	25.1313	1242.23	NT	2
7	9.1684	0.0448855	1.31952	6.94828	204.262	2.28529	25.2452	1256.58	NT	2
7	10.9981	0.0718323	1.71409	6.41628	153.108	1.85148	25.3838	1244.11	NT	2
8	5.55702	0.0342731	0.832857	6.67224	162.139	1.98167	25.3874	3.09784	NT	2
8	3.58729	0.0388806	0.941206	3.81137	92.2641	1.98012	25.162	2.51014	NT	2
8	7.85068	0.0382345	0.968247	8.10813	205.33	2.07614	25.1312	2.89317	NT	2
9	4.85146	0.0963564	2.19126	2.214	50.3491	1.89789	25.1681	118.929	NT	2
9	5.56188	0.0286726	0.883895	6.29246	193.979	2.53511	25.0468	50.2836	NT	2
9	7.01806	0.0508097	1.57075	4.46797	138.125	2.57645	25.1039	56.5454	NT	2
10	6.86349	0.0431718	1.20908	5.67661	158.981	2.30479	24.8875	108.728	NT	2
10	8.5754	0.0604931	1.62452	5.27873	141.758	2.12886	24.9809	936.428	NT	2
10	8.70974	0.0385063	1.21184	7.18721	226.19	2.49289	24.9711	929.597	NT	2
10	8.72354	0.0393992	1.05531	8.26632	221.414	2.10126	24.9986	931.8	NT	2
12	8.48173	0.0706763	1.72219	4.92497	120.008	2.03052	25.0226	2.57632	T1	2
15	3.13142	0.0330235	0.996173	3.14345	94.8239	2.49188	25.0016	2.62278	T1	2
15	7.41644	0.0523572	1.19995	6.18061	141.651	1.88302	25.0679	2.61873	T1	2
15	7.02055	0.0323185	0.91441	7.67768	217.23	2.32797	25.0195	2.49873	T1	2
15	4.63775	0.0236979	0.791693	5.85801	195.703	2.76027	24.7728	2.30217	T1	2
1	14.1001	0.302313	2.67342	5.27417	46.6407	0.78667	10.3475	168.903	T2	3
1	12.7102	0.359066	2.88898	4.39954	35.3979	0.729619	10.3198	98.7067	T2	3
1	15.2211	0.232563	2.27364	6.69459	65.4492	0.85419	10.3849	148.497	T2	3
1	40.2395	0.392483	3.51326	11.4536	102.525	0.648142	10.8149	2830.3	T2	3
2	50.6	0.652763	4.43467	11.4101	77.5167	0.497633	10.8426	2817.2	T2	3
2	40.2553	0.422528	3.63789	11.0656	95.2727	0.625069	10.8968	2805.26	T2	3
2	42.3719	0.509864	3.97688	10.6546	83.1044	0.568687	11.0343	2788.24	T2	3
2	27.1695	0.280207	2.90964	9.33777	96.9624	0.749123	11.0949	2808.84	T2	3
3	25.0195	0.197755	2.66914	9.37361	126.518	0.989059	11.0671	2795.92	T2	3
3	35.7392	0.402186	3.53321	10.1152	88.8624	0.636824	10.9914	2798.13	T2	3
3	25.0867	0.212151	2.4247	10.3463	118.249	0.822049	11.0552	2805.89	T2	3
3	24.9286	0.257791	2.74293	9.08834	96.701	0.766515	11.0344	2804.55	T2	3
4	37.2384	0.282081	2.89575	12.8597	132.013	0.741402	10.9555	2788.1	T2	3
4	27.5782	0.277587	2.8707	9.6068	99.3499	0.746628	10.9861	2790.27	T2	3
4	29.0593	0.261112	2.76094	10.5252	111.29	0.763138	11.0033	2783.28	T2	3
4	27.7397	0.243959	2.66837	10.3957	113.706	0.788847	11.0595	2794.61	T2	3
5	21.2386	0.170632	2.095	10.1378	124.471	0.882623	11.0834	2796.98	T2	3
5	39.2371	0.452451	3.75836	10.44	86.7212	0.604583	11.0094	2782.66	T2	3
5	41.0454	0.461743	3.77608	10.8698	88.8922	0.594837	11.0876	2775.81	T2	3
5	22.2965	0.17986	2.17166	10.2671	123.966	0.866509	11.2014	2814.81	T2	3
6	11.4621	0.117071	1.38681	8.26505	97.907	1.00073	10.8044	126.41	NT	3
6	10.2886	0.155765	1.71295	6.00636	66.0521	0.945819	10.7018	26.9656	NT	3
6	9.79994	0.105788	1.26957	7.71909	92.6377	1.01759	10.6356	16.5562	NT	3
6	10.9756	0.127512	1.47332	7.44953	86.0746	0.985447	10.5438	35.7296	NT	3
7	16.8061	0.124808	1.44905	11.598	134.655	0.987804	10.5468	60.1913	NT	3
7	13.5772	0.077501	1.12769	12.0399	175.188	1.03874	10.9728	2854.21	NT	3
7	21.6839	0.166505	2.06288	10.5115	130.23	0.888218	10.9902	2838.8	NT	3
7	19.5707	0.160328	2.01146	9.72958	122.067	0.899587	11.0841	2830.7	NT	3
8	25.1543	0.219177	2.50161	10.0552	114.767	0.821956	10.9898	2811.08	NT	3
8	18.2429	0.142226	1.84249	9.90123	128.267	0.928935	11.1204	2819.45	NT	3
8	16.8416	0.12919	1.71618	9.81343	130.363	0.952331	11.1936	2813.8	NT	3
8	16.9087	0.152223	1.93683	8.73008	111.078	0.912966	11.2045	2810.29	NT	3
9	14.6151	0.129874	1.72342	8.4803	112.532	0.950855	11.2307	2819.34	NT	3
9	14.5736	0.155828	1.97368	7.38396	93.5239	0.909223	11.0859	2815.8	NT	3
9	13.8534	0.102148	1.42949	9.69111	135.621	1.00256	11.2462	2809.48	NT	3
9	16.5082	0.14964	1.90852	8.64975	110.32	0.914468	11.1932	2816.66	NT	3
10	23.6337	0.147074	1.88077	12.566	160.693	0.915594	11.3725	2820.66	NT	3
10	19.1772	0.13429	1.76608	10.8586	142.804	0.941727	11.357	2822.33	NT	3
10	21.5674	0.145071	1.87016	11.5324	148.668	0.924376	11.4169	2803.12	NT	3
10	23.0778	0.172055	2.10792	10.9481	134.13	0.878558	11.3996	2809.7	NT	3
11	33.0776	0.325212	3.1859	10.3825	101.711	0.705498	11.4443	2820.37	T1	3
11	23.4389	0.129486	2.42459	9.66714	181.015	1.38811	11.5433	2824.09	T1	3
11	36.5027	0.427515	3.66158	9.96912	85.3834	0.618538	11.622	2805.93	T1	3
11	32.204	0.323977	3.1685	10.1638	99.402	0.703354	11.5859	2820.37	T1	3
12	30.368	0.259728	2.77492	10.9437	116.922	0.766274	11.6693	2819.86	T1	3
12	25.4151	0.195116	2.31074	10.9987	130.256	0.8485	11.5828	2817.31	T1	3
12	34.3997	0.331649	3.21722	10.6924	103.723	0.69903	11.6283	2803.18	T1	3
12	42.3708	0.559776	4.17479	10.1492	75.6924	0.541963	11.5733	2807.03	T1	3
13	43.5361	0.639716	4.40668	9.87958	68.0554	0.500987	11.6272	2816.21	T1	3
13	43.0029	0.564568	4.17129	10.3093	76.1696	0.53642	11.659	2800.58	T1	3
13	49.2623	0.402118	4.902	10.0494	122.507	0.940642	11.5789	2806.77	T1	3
13	31.432	0.354266	3.3383	9.41557	88.7245	0.679518	11.6574	2803.4	T1	3
14	34.2467	0.46822	3.83454	8.93111	73.1423	0.591487	11.7229	2815.95	T1	3
14	43.674	0.772494	4.71181	9.26904	56.5364	0.445609	11.7515	2800.88	T1	3
14	36.7364	0.542745	4.09256	8.97639	67.6862	0.546426	11.7341	2802.12	T1	3
14	36.2509	0.584511	4.23324	8.56339	62.0192	0.524838	11.766	2816.67	T1	3
15	16.5603	0.24602	2.36253	7.00957	67.3127	0.832846	11.4213	226.178	T1	3
15	20.7425	0.242936	2.83791	7.30909	85.3827	1.03819	11.2735	177.152	T1	3
15	24.9261	0.361721	2.99138	8.33266	68.9098	0.736336	11.2973	297.791	T1	3
15	21.5459	0.228163	2.28506	9.42905	94.4322	0.853494	11.2507	427.231	T1	3
1	28.744	0.20275	3.92208	7.32877	141.771	1.48137	15.3045	2717.54	T2	2
1	48.5156	0.547374	7.23263	6.70788	88.6334	1.10948	15.4602	2688.02	T2	2
1	36.4176	0.299995	5.37397	6.77668	121.394	1.42087	15.5196	2688.15	T2	2
1	38.8804	0.42111	6.3488	6.12406	92.3283	1.22794	15.5489	2672.05	T2	2
2	62.3309	0.951328	8.57703	7.26719	65.5199	0.816601	15.5987	2668.45	T2	2
2	55.6289	2.7065	8.10048	6.86736	20.5538	0.285996	15.615	2676.18	T2	2
2	50.1787	0.61917	7.45349	6.73225	81.0419	1.02044	15.6376	2674.81	T2	2
2	42.1501	1.06603	6.71576	6.27629	39.5392	0.512601	15.6542	2678.83	T2	2
3	46.1078	0.612502	7.93098	5.81363	75.2777	1.11963	15.6046	2673.47	T2	2
3	47.4257	1.70562	7.50888	6.31595	27.8055	0.383161	15.6945	2664.76	T2	2
3	48.3404	1.89623	7.66888	6.30346	25.4929	0.35854	15.6444	2672.57	T2	2
3	40.9919	0.5023	7.04607	5.81771	81.6086	1.16964	15.7254	2667.43	T2	2
4	50.5118	0.703939	8.3098	6.07858	71.7559	1.04116	15.7081	2662.09	T2	2
4	41.1358	1.18801	6.91338	5.95018	34.626	0.480384	15.6286	2668.07	T2	2
4	36.4605	0.415003	6.53216	5.5817	87.8561	1.29006	15.6901	2668.4	T2	2
4	40.0103	0.977382	6.51482	6.14142	40.9361	0.536415	15.6663	2672.78	T2	2
5	40.9848	0.958948	6.49098	6.31411	42.7393	0.544218	15.7913	2662.5	T2	2
5	36.2053	0.772233	6.03114	6.00307	46.884	0.615342	15.7884	2657.89	T2	2
5	34.6029	0.559576	5.32118	6.50286	61.8377	0.732109	15.7691	2658.87	T2	2
5	44.1196	1.03947	6.63199	6.65254	42.4445	0.517623	15.8054	2650.8	T2	2
6	21.8101	0.261832	3.59763	6.06234	83.298	1.02398	15.7657	2659.43	NT	2
6	21.364	0.203964	3.05082	7.0027	104.744	1.10616	15.7497	2665.78	NT	2
6	18.4218	0.161771	2.60234	7.07896	113.876	1.1839	15.7146	2673.94	NT	2
6	19.5939	0.168799	2.68384	7.30072	116.078	1.17188	15.686	2665.37	NT	2
7	24.1231	0.248131	3.47316	6.94557	97.2191	1.04011	15.7831	2667.39	NT	2
7	26.9857	0.328722	4.10613	6.57205	82.0929	0.936684	15.7604	2669.35	NT	2
7	25.1854	0.315826	4.01673	6.27012	79.7444	0.952985	15.8148	2659.18	NT	2
7	15.238	0.116507	2.03935	7.47198	130.791	1.2799	15.8188	2689.14	NT	2
8	17.9253	0.206388	3.07978	5.82031	86.8527	1.10292	15.8177	2671.35	NT	2
8	21.1629	0.116469	3.13141	6.75827	181.704	2.05781	15.8303	2683.19	NT	2
8	23.4055	0.156765	3.86158	6.06113	149.304	1.90646	15.8686	2666.87	NT	2
8	23.8644	0.143002	3.63846	6.55895	166.882	1.96324	15.8908	2664.27	NT	2
9	28.9241	0.196868	4.36437	6.62733	146.922	1.72783	15.8433	2656.52	NT	2
9	21.1441	0.132093	3.26774	6.47054	160.07	1.89235	15.874	2661.53	NT	2
9	22.3623	0.134279	3.49994	6.38934	166.536	2.00688	15.8537	2674.13	NT	2
9	25.5248	0.158849	3.9799	6.41342	160.686	1.9452	15.8131	2671.66	NT	2
10	26.1314	0.15135	3.63161	7.19554	172.656	1.84531	15.8791	2669.43	NT	2
10	32.1859	0.198922	4.35068	7.3979	161.801	1.70076	15.9047	2671.64	NT	2
10	21.4622	0.220585	2.81708	7.61862	97.2967	0.926595	15.916	2678.01	NT	2
11	12.3725	0.1439	3.38457	3.65555	85.9794	2.07796	19.8731	57.0165	T1	2
11	14.1656	0.280077	5.16479	2.74273	50.5776	1.73224	19.8176	28.3537	T1	2
11	38.4108	0.300625	5.95091	6.45461	127.77	1.73634	20.069	1294.07	T1	2
11	29.2266	0.191545	4.27178	6.84179	152.584	1.96368	20.0026	500.496	T1	2
12	26.7316	0.252742	5.15357	5.18701	105.766	1.83392	20.0258	593.27	T1	2
12	38.0372	0.307123	6.14969	6.18522	123.85	1.78846	20.1607	1127.25	T1	2
12	30.4281	0.289808	5.7117	5.32733	104.994	1.79273	20.1516	686.984	T1	2
12	31.8105	0.205077	5.19309	6.12553	155.115	2.1425	20.1818	1495.82	T1	2
13	33.9004	0.205198	5.18448	6.53882	165.208	2.13791	20.2104	1486.94	T1	2
13	39.7447	0.301916	6.46187	6.15065	131.642	1.87797	20.2093	1481.99	T1	2
13	38.1134	0.373087	5.63338	6.76563	102.157	1.29197	20.1882	1486.89	T1	2
14	36.772	0.318577	5.15138	7.13829	115.426	1.36149	20.2169	1482.58	T1	2
14	29.2549	0.180021	3.60736	8.10978	162.508	1.61886	20.3713	1484.78	T1	2
14	32.5999	0.217442	4.08752	7.97547	149.924	1.53539	20.3308	1486.73	T1	2
15	49.9008	0.415693	5.93572	8.40686	120.042	1.23667	20.1871	1477.43	T1	2
15	37.4742	0.250018	4.46639	8.39027	149.886	1.47443	20.1979	1480.91	T1	2
1	25.6065	1.0511	4.30733	5.94488	24.3617	0.289207	8.14532	2878.51	T1	1
1	10.4382	0.352353	2.72203	3.83471	29.6243	0.54943	8.23276	2868.54	T1	1
1	24.2731	1.77105	4.88884	4.96501	13.7055	0.194045	8.24387	2861.28	T1	1
1	15.3586	0.39825	3.63518	4.22498	38.5651	0.67693	8.25053	2869.07	T1	1
2	13.4494	0.655129	3.51606	3.82514	20.5295	0.422374	8.05344	1999.66	T1	1
2	9.746	0.507417	3.15351	3.09053	19.2071	0.482945	8.22286	1999.6	T1	1
2	11.9409	0.3588	3.1656	3.77209	33.2802	0.697069	8.21521	1999.29	T1	1
2	11.9456	0.434127	3.40805	3.50512	27.5165	0.623537	8.1761	1999.52	T1	1
3	12.3121	2.1092	4.87385	2.52616	5.83734	0.202615	8.30668	1999.33	T1	1
3	16.6643	0.523389	3.2056	5.1985	31.8393	0.476415	8.3041	1999.45	T1	1
3	28.5161	2.58323	5.02413	5.67584	11.039	0.17602	8.32749	1999.47	T1	1
3	14.7307	0.480523	3.07738	4.78677	30.6556	0.496064	8.40681	1999.45	T1	1
4	17.6179	0.503262	3.14391	5.60383	35.0075	0.484706	8.3691	2000.16	T1	1
4	17.8359	0.539169	3.25096	5.48635	33.0804	0.469407	8.36194	2000.15	T1	1
4	26.7182	1.2485	4.34495	6.14925	21.4002	0.285166	8.56064	2000.03	T1	1
4	18.7886	0.597454	3.39359	5.53648	31.4477	0.443538	8.52204	2000.14	T1	1
5	11.8859	0.3687	2.69435	4.41142	32.2374	0.560751	8.5218	2000.41	T1	1
5	11.3883	0.478022	3.07624	3.70202	23.8238	0.498326	8.4323	2000.23	T1	1
5	20.7705	0.514171	3.18158	6.52836	40.3961	0.480437	8.44166	2000.09	T1	1
5	14.7942	0.559348	3.30528	4.47592	26.449	0.460417	8.45002	2000.18	T1	1
6	26.3271	1.16045	4.28403	6.14541	22.6871	0.301031	8.55078	2000.09	T2	1
6	26.1288	0.283728	2.32628	11.232	92.091	0.624893	8.56579	2000.22	T2	1
6	19.8401	0.140644	1.43132	13.8614	141.067	0.765822	8.7766	2000.14	T2	1
6	2.87729	0.847836	3.9051	0.736802	3.39369	0.366774	8.65706	2000.13	T2	1
7	8.79986	0.121042	1.28101	6.86948	72.7009	0.79582	8.69115	2000.06	T2	1
7	15.23	0.119104	1.8009	8.4569	127.872	1.17284	8.72709	2000.04	T2	1
7	23.9459	0.362848	2.67128	8.96421	65.9942	0.563671	8.75061	2000.01	T2	1
7	25.1335	0.24334	2.82822	8.8867	103.286	0.915803	8.63361	2000.06	T2	1
8	13.9662	0.0750456	1.17416	11.8946	186.103	1.19884	8.7599	2000.27	T2	1
8	16.4637	0.112265	1.58727	10.3723	146.651	1.08757	8.70976	2000.13	T2	1
8	30.5971	0.223588	2.70893	11.2949	136.846	0.95304	8.57282	2000.04	T2	1
8	5.36889	0.0293558	0.503672	10.6595	182.89	1.30475	8.64762	2000.25	T2	1
9	6.08812	0.0560492	0.894361	6.80723	108.621	1.2173	8.68803	1999.96	T2	1
9	12.7199	0.109086	1.17655	10.8112	116.604	0.810147	8.60318	2000.14	T2	1
9	28.9304	0.184744	2.29279	12.618	156.598	0.965708	8.57367	1999.91	T2	1
9	25.72	0.26424	2.21848	11.5935	97.3359	0.638354	8.55148	2000.12	T2	1
10	23.8408	0.227612	2.0203	11.8006	104.743	0.673293	8.50371	1999.91	T2	1
10	14.0251	0.0839463	1.27079	11.0365	167.072	1.1613	8.48387	2000	T2	1
10	7.68064	0.0517117	0.62538	12.2816	148.528	0.905073	8.46114	2000.17	T2	1
10	17.1648	0.114627	1.55303	11.0524	149.745	1.03992	8.45729	2000.16	T2	1
11	10.7379	0.495571	3.3297	3.2249	21.6678	0.524264	9.17817	2000.11	NT	1
11	9.08627	0.176731	2.02345	4.49048	51.4131	0.878193	9.21875	2000.19	NT	1
12	16.1724	0.280529	2.52891	6.39502	57.6499	0.692528	9.19481	2000.21	NT	1
13	17.5399	0.101632	1.18376	14.8172	172.583	0.875888	9.3317	2000.16	NT	1
14	15.4419	0.290719	2.50815	6.15671	53.1164	0.660316	9.26193	2000	NT	1
14	9.20678	0.103768	1.20393	7.64724	88.7246	0.872617	9.31813	2000.01	NT	1
14	16.3547	0.12972	1.46276	11.1807	126.076	0.851773	9.21205	2000.04	NT	1
15	7.18921	0.0310219	0.415685	17.2948	231.746	1.00108	9.3117	2000.03	NT	1
15	7.76662	0.0496443	0.640896	12.1184	156.445	0.966373	9.24809	2000.07	NT	1
15	10.1468	0.0510605	0.800872	12.6697	198.721	1.18969	9.30494	1999.93	NT	1
15	4.90454	0.0215268	0.360743	13.5957	227.834	1.26535	9.35448	2000.02	NT	1

## Sheet: Leaf-level_tree
Date	tree No.	Photosynthesis (μmol CO2 m-2s-1)	Stomotal conductance (mol H2O m-2s-1)	Leaf transpiration (mmol H2O m-2s-1)	Leaf-level WUE (μmol mmol-1)	Leaf-level WUEi (μmol mol-1)	Air VPD (kPa)	Air Temperature (⁰C)	PAR (μmol m-2 s-1)	Treatment	Block
2017-06-23	1	15.9469	0.604884	6.97114	2.37543	30.7577	1.1569	20.5739	1085.69	T1	1
2017-06-23	2	27.0093	0.311795	5.32506	5.07882	87.672	1.4555	20.7833	1664.5	T1	1
2017-06-23	3	22.2485	0.413648	6.12906	3.61728	54.8868	1.32031	20.8607	1674.07	T1	1
2017-06-23	4	30.713	0.68264	7.40649	4.07155	48.5745	1.13094	20.8943	1660.71	T1	1
2017-06-23	5	45.5755	1.57878	9.35413	4.8753	33.7289	0.770359	20.8775	1662.72	T1	1
2017-06-23	6	37.4587	0.703151	7.75647	4.81975	54.3773	1.07143	20.7265	1662.52	T2	1
2017-06-23	7	29.2945	0.500535	6.6158	4.36332	61.2257	1.26259	20.6817	1667.84	T2	1
2017-06-23	8	34.9512	0.608447	7.10462	4.97459	62.2439	1.12394	20.7325	1662.53	T2	1
2017-06-23	9	35.7346	0.599663	7.18601	4.96584	61.7917	1.13049	20.647	1667.95	T2	1
2017-06-23	10	28.0661	0.383502	5.87694	4.7666	75.1249	1.35744	20.7142	1673.22	T2	1
2017-06-23	11	17.6146	0.279749	4.92655	3.49005	63.0333	1.46924	20.9036	2060.49	NT	1
2017-06-23	12	32.0467	0.712104	6.87835	4.5505	54.0971	1.05861	21.0394	2035.85	NT	1
2017-06-23	13	16.0621	0.201248	4.10822	3.93109	80.5097	1.62082	21.0698	2044.92	NT	1
2017-06-23	14	19.8824	0.247806	4.53196	4.25611	87.4034	1.68529	21.1957	2040.01	NT	1
2017-06-29	1	41.862	1.55939	10.2895	4.06851	28.5013	0.67879	20.9536	2750.22	T1	2
2017-06-29	2	49.867	5.05989	11.7267	4.22469	13.9193	0.448025	20.9722	2749.99	T1	2
2017-06-29	3	45.4374	1.87504	10.5886	4.20266	30.7844	0.754769	21.1136	2749.88	T1	2
2017-06-29	4	40.1851	2.43372	10.599	3.75825	22.9418	0.635838	21.1741	2750.03	T1	2
2017-06-29	5	47.4512	1.78065	10.3219	4.57595	31.0292	0.6705	21.0843	2749.92	T1	2
2017-06-29	6	48.5767	2.55035	11.0637	4.38324	22.0409	0.550702	21.1202	2749.73	T2	2
2017-06-29	7	56.8701	4.5571	12.0614	4.71539	12.6137	0.393534	21.262	2749.69	T2	2
2017-06-29	8	53.7527	63.2339	12.09	4.42022	10.4426	0.383345	21.2172	2749.68	T2	2
2017-06-29	9	44.7151	72.4318	10.9225	4.03662	20.2796	0.570085	21.339	2749.78	T2	2
2017-06-29	10	47.1532	3.14219	12.0476	3.87606	15.7955	0.520934	21.3283	2749.75	T2	2
2017-06-29	11	41.2548	1.26259	9.58122	4.29431	37.43	0.792205	21.4102	2749.73	NT	2
2017-06-29	12	55.0252	2.93466	11.3919	4.82811	20.4274	0.49643	21.0807	2750.03	NT	2
2017-06-29	13	46.233	2.99641	10.5092	4.25508	23.5691	0.640207	20.8139	2750.14	NT	2
2017-07-12	1	15.2906	0.933394	9.1238	1.68785	17.7846	1.18725	22.3747	297.074	T2	3
2017-07-12	2	24.6396	0.352992	6.66059	3.66825	73.2132	1.59467	22.6051	2146.37	T2	3
2017-07-12	3	35.8074	0.62071	8.85925	4.02103	59.7167	1.24802	22.9754	2836.85	T2	3
2017-07-12	4	45.442	0.948807	10.4309	4.35743	47.987	0.99597	22.9793	2826.55	T2	3
2017-07-12	5	52.934	18.1609	11.84	4.39926	30.9251	0.773157	23.1043	2815.93	T2	3
2017-07-12	6	15.1572	0.477904	7.20082	2.04635	31.6409	1.52617	22.4257	476.171	NT	3
2017-07-12	7	17.3093	0.332992	5.99607	2.87762	53.859	1.69618	22.5008	481.184	NT	3
2017-07-12	8	12.3296	0.503227	4.62803	2.62634	26.4268	0.902644	22.2707	385.278	NT	3
2017-07-12	9	8.44548	0.184281	2.62989	3.29102	48.6675	1.27142	22.3429	107.317	NT	3
2017-07-12	10	13.2489	0.357785	4.05571	3.19651	40.4573	1.20045	22.6124	154.465	NT	3
2017-07-12	11	30.9784	0.801607	7.66184	3.70737	44.4292	1.00988	24.6218	2187.79	T1	3
2017-07-12	12	35.1846	0.728189	8.39272	4.1768	51.121	1.02381	25.2045	2696.73	T1	3
2017-07-12	13	48.2278	2.20386	9.73836	4.94948	22.7386	0.460402	25.1796	2673.23	T1	3
2017-07-12	14	34.6713	0.651905	7.21024	4.80118	74.4101	1.23133	25.0128	2689.46	T1	3
2017-07-21	1	12.0326	1.71905	6.41115	1.98387	8.69367	0.56648	20.4549	350.717	T2	3
2017-07-21	2	22.1163	0.656934	5.64182	3.82244	36.7057	0.960218	20.8604	597.492	T2	3
2017-07-21	3	16.0222	0.39031	4.62532	3.50195	43.5446	1.12754	20.7559	450.511	T2	3
2017-07-21	4	18.8255	0.835537	6.40459	2.92608	22.6435	0.842469	20.6497	399.509	T2	3
2017-07-21	5	43.6359	0.840307	6.83964	6.35946	57.8322	0.795816	20.7717	2007.95	T2	3
2017-07-21	6	19.2426	0.181511	3.2782	5.83356	106.452	1.4003	20.7271	2019.01	NT	3
2017-07-21	7	31.13	0.367815	5.11266	6.05642	85.993	1.14386	20.6768	2024.7	NT	3
2017-07-21	8	24.1939	0.240531	4.05261	5.95801	102.14	1.33918	20.6807	2018.23	NT	3
2017-07-21	9	14.2958	0.18253	3.2457	4.12412	73.7227	1.47918	20.4493	1087.13	NT	3
2017-07-21	10	11.081	0.339237	4.58563	2.45876	34.1196	1.27831	20.0845	169.897	NT	3
2017-07-21	11	17.497	1.11587	7.30787	2.37952	15.7907	0.806789	19.974	238.095	T1	3
2017-07-21	12	8.86395	0.717117	5.70952	1.53657	12.2083	0.862265	20.1137	224.017	T1	3
2017-07-21	13	10.3785	1.54493	6.29045	1.58378	7.86006	0.652182	20.0812	178.884	T1	3
2017-07-21	14	6.35849	1.06346	6.24539	1.07322	8.03353	0.713216	20.0525	122.999	T1	3
2017-07-21	15	16.4457	1.24883	6.1014	2.74907	17.1883	0.657127	20.2112	317.467	T1	3
2017-07-26	1	2.4535	0.0937839	1.43597	1.68167	27.0239	1.30164	23.7724	34.3103	NT	2
2017-07-26	2	1.87435	0.0363969	0.491482	3.95823	61.0931	1.25469	23.9415	68.8084	NT	2
2017-07-26	3	6.90021	0.0425195	0.395544	17.4449	162.283	0.495268	24.4911	2597.84	NT	2
2017-07-26	4	3.58754	0.0563356	1.03018	4.07542	75.0857	1.37396	24.9313	725.763	NT	2
2017-07-26	5	3.27852	0.0696362	1.53197	1.98134	45.2723	1.77257	25.0174	438.541	NT	2
2017-07-26	6	28.6413	1.75117	8.49057	3.37596	21.9713	0.733858	25.0927	924.029	T2	2
2017-07-26	7	21.9695	0.450316	4.86816	4.51144	51.9755	1.0064	25.1308	924.728	T2	2
2017-07-26	8	27.0979	1.19896	6.00204	4.56868	42.3438	0.841754	25.4679	924.567	T2	2
2017-07-26	9	19.6142	0.248103	3.84766	5.25424	81.7855	1.29687	26.8082	925.106	T2	2
2017-07-26	11	14.387	0.125258	1.43387	11.5065	128.442	0.853937	26.9497	1051.28	T1	2
2017-07-26	12	17.1211	0.2875	2.31419	7.67551	69.7349	0.629348	27.0452	1040.7	T1	2
2017-07-26	13	15.9449	0.0755885	0.534566	29.8277	210.943	0.439689	27.114	919.76	T1	2
2017-07-26	14	9.70088	0.0565172	0.64423	15.0581	171.645	0.538122	27.7054	2755.28	T1	2
2017-07-31	1	6.10747	0.0730966	1.87619	3.04948	78.4996	2.14861	24.2905	119.763	NT	1
2017-07-31	2	13.3708	0.164308	4.05982	3.03461	76.2114	2.04949	24.4351	1424.84	NT	1
2017-07-31	3	11.8573	0.089897	2.6621	4.51802	140.738	2.2816	24.8688	2784.38	NT	1
2017-07-31	4	12.6825	0.115162	3.32983	3.88719	117.074	2.23504	25.0624	2782.85	NT	1
2017-07-31	5	12.8643	0.107103	3.00001	4.34493	123.711	2.1034	25.0522	2783.72	NT	1
2017-07-31	6	35.3897	1.62558	11.0379	3.15245	32.3519	1.04139	25.0792	2132.78	T1	1
2017-07-31	7	14.0766	0.416114	6.53092	2.04969	35.8957	1.754	24.6978	236.125	T1	1
2017-07-31	8	15.5918	0.648926	8.57424	1.77935	24.1202	1.44333	24.5495	343.529	T1	1
2017-07-31	9	13.1073	0.611592	7.80488	1.71721	26.2074	1.5343	24.5441	434.61	T1	1
2017-07-31	10	10.9484	0.374799	6.73773	1.53234	27.8685	1.80998	24.5209	409.585	T1	1
2017-07-31	11	20.2682	0.673931	7.99649	2.55101	36.9376	1.40672	24.4701	352.629	T2	1
2017-07-31	12	8.13457	0.355929	6.41299	1.32341	26.0398	1.8699	24.4683	122.319	T2	1
2017-07-31	13	15.2307	0.942458	9.84448	1.51007	16.0248	1.30582	24.4682	338.543	T2	1
2017-07-31	14	5.17506	1.10725	10.1431	0.491421	4.67193	1.28562	24.4379	108.216	T2	1
2017-07-31	15	12.8823	0.649873	8.12089	1.59674	22.8509	1.41673	24.5904	307.463	T2	1
2017-08-10	1	16.4098	0.330562	4.68506	3.32939	59.7839	1.60994	25.0403	853.384	T1	1
2017-08-10	2	22.5963	0.284762	5.37508	4.25037	86.873	1.52373	25.7576	2874.57	T1	1
2017-08-10	6	7.25946	0.0753682	1.73547	4.18293	109.971	2.01121	25.4597	1463.7	NT	1
2017-08-10	7	6.57295	0.029224	0.774714	8.48436	224.916	2.16226	25.0439	102.469	NT	1
2017-08-10	8	11.695	0.120563	1.69055	8.08523	145.968	1.15691	25.7128	2881.78	NT	1
2017-08-10	9	12.9535	0.42914	2.76959	5.10241	32.6964	0.474285	26.1297	2856.12	NT	1
2017-08-10	10	12.4059	0.182601	2.08064	6.23255	80.1362	0.872767	26.3136	2875.79	NT	1
2017-08-17	1	26.7262	0.380655	7.09412	3.7665	71.1579	1.69039	24.4631	1233.87	T2	2
2017-08-17	2	8.96419	0.0912785	2.19925	4.4547	122.463	2.22817	24.5596	146.249	T2	2
2017-08-17	3	20.6235	0.386609	6.02028	3.51977	67.1615	1.6339	24.9629	1029.07	T2	2
2017-08-17	4	22.0814	0.133755	3.74919	6.01633	173.602	2.22133	24.8295	2140.91	T2	2
2017-08-17	5	28.0819	0.256389	5.70596	4.93833	111.667	1.80806	25.0516	2142.69	T2	2
2017-08-17	6	10.7297	0.0612393	1.66239	6.45438	175.209	2.25209	25.2067	95.2856	NT	2
2017-08-17	7	9.85525	0.0543822	1.53372	6.45355	186.605	2.2638	25.2534	1247.64	NT	2
2017-08-17	8	5.665	0.0371294	0.914104	6.19725	153.244	2.01264	25.2269	2.83372	NT	2
2017-08-17	9	5.81047	0.0586129	1.54864	4.32481	127.484	2.33648	25.1063	75.2526	NT	2
2017-08-17	10	8.21804	0.0453926	1.27519	6.60222	187.086	2.25695	24.9595	726.638	NT	2
2017-08-17	12	8.48173	0.0706763	1.72219	4.92497	120.008	2.03052	25.0226	2.57632	T1	2
2017-08-17	15	5.55154	0.0353493	0.975557	5.71494	162.352	2.36579	24.9655	2.5106	T1	2
2017-09-14	1	20.5677	0.321606	2.83732	6.95548	62.5033	0.754655	10.4668	811.601	T2	3
2017-09-14	2	40.0992	0.46634	3.73977	10.617	88.214	0.610128	10.9671	2804.88	T2	3
2017-09-14	3	27.6935	0.267471	2.84249	9.73087	107.583	0.803612	11.037	2801.12	T2	3
2017-09-14	4	30.4039	0.266185	2.79894	10.8469	114.09	0.760004	11.0011	2789.06	T2	3
2017-09-14	5	30.9544	0.316172	2.95027	10.4287	106.012	0.737138	11.0955	2792.56	T2	3
2017-09-14	6	10.6315	0.126534	1.46067	7.36001	85.6679	0.987397	10.6714	51.4154	NT	3
2017-09-14	7	17.9095	0.132286	1.66277	10.9697	140.535	0.953586	10.8985	2145.97	NT	3
2017-09-14	8	19.2869	0.160704	1.99928	9.62499	121.119	0.904047	11.1271	2813.65	NT	3
2017-09-14	9	14.8876	0.134372	1.75878	8.55128	112.999	0.944276	11.189	2815.32	NT	3
2017-09-14	10	21.864	0.149622	1.90623	11.4763	146.574	0.915064	11.3865	2813.95	NT	3
2017-09-14	11	31.3058	0.301548	3.11015	10.0456	116.878	0.853876	11.5489	2817.69	T1	3
2017-09-14	12	33.1384	0.336567	3.11942	10.696	106.648	0.713942	11.6134	2811.84	T1	3
2017-09-14	13	41.8084	0.490167	4.20457	9.91346	88.8641	0.664392	11.6306	2806.74	T1	3
2017-09-14	14	37.727	0.591992	4.21804	8.93498	64.846	0.52709	11.7436	2808.9	T1	3
2017-09-14	15	20.9437	0.26971	2.61922	8.02009	79.0094	0.865215	11.3107	282.088	T1	3
2017-09-28	1	38.1394	0.367807	5.71937	6.73435	111.032	1.30992	15.4583	2691.44	T2	2
2017-09-28	2	52.5722	1.33576	7.71169	6.78577	51.6637	0.65891	15.6264	2674.56	T2	2
2017-09-28	3	45.7165	1.17916	7.5387	6.06269	52.5462	0.757742	15.6672	2669.56	T2	2
2017-09-28	4	42.0296	0.821082	7.06754	5.93797	58.7935	0.837005	15.6733	2667.84	T2	2
2017-09-28	5	38.9781	0.832556	6.11882	6.36815	48.4764	0.602323	15.7885	2657.52	T2	2
2017-09-28	6	20.2974	0.199092	2.98366	6.86118	104.499	1.12148	15.729	2666.13	NT	2
2017-09-28	7	22.883	0.252296	3.40884	6.81493	97.4618	1.05242	15.7943	2671.26	NT	2
2017-09-28	8	21.5896	0.155656	3.42781	6.29967	146.186	1.75761	15.8518	2671.42	NT	2
2017-09-28	9	24.4888	0.155522	3.77799	6.47516	158.553	1.89306	15.846	2665.96	NT	2
2017-09-28	10	26.5932	0.190286	3.59979	7.40402	143.918	1.49089	15.8999	2673.03	NT	2
2017-09-28	11	23.5439	0.229037	4.69301	4.92367	104.228	1.87756	19.9406	469.984	T1	2
2017-09-28	12	31.7518	0.263688	5.55201	5.70627	122.431	1.8894	20.13	975.832	T1	2
2017-09-28	13	37.2528	0.2934	5.75991	6.48503	133.002	1.76928	20.2026	1485.28	T1	2
2017-09-28	14	32.8756	0.23868	4.28209	7.74118	142.619	1.50524	20.3064	1484.7	T1	2
2017-09-28	15	43.6875	0.332856	5.20106	8.39856	134.964	1.35555	20.1925	1479.17	T1	2
2017-10-08	1	18.9191	0.893188	3.88834	4.74239	26.5642	0.427403	8.21812	2869.35	T1	1
2017-10-08	2	11.7705	0.488868	3.31081	3.54822	25.1333	0.556481	8.1669	1999.52	T1	1
2017-10-08	3	18.0558	1.42408	4.04524	4.54682	19.8428	0.337779	8.33627	1999.42	T1	1
2017-10-08	4	20.2401	0.722096	3.53335	5.69398	30.2339	0.420704	8.45343	2000.12	T1	1
2017-10-08	5	14.7097	0.48006	3.06436	4.77943	30.7266	0.499983	8.46144	2000.23	T1	1
2017-10-08	6	18.7933	0.608163	2.98668	7.99391	64.8096	0.51463	8.63756	2000.14	T2	1
2017-10-08	7	18.2773	0.211584	2.14535	8.29432	92.4631	0.862035	8.70061	2000.04	T2	1
2017-10-08	8	16.599	0.110064	1.49351	11.0553	163.123	1.13605	8.67253	2000.17	T2	1
2017-10-08	9	18.3646	0.15353	1.64554	10.4575	119.79	0.907877	8.60409	2000.03	T2	1
2017-10-08	10	15.6778	0.119474	1.36738	11.5428	142.522	0.944898	8.47651	2000.06	T2	1
2017-10-08	11	9.9121	0.336151	2.67657	3.85769	36.5404	0.701228	9.19846	2000.15	NT	1
2017-10-08	12	16.1724	0.280529	2.52891	6.39502	57.6499	0.692528	9.19481	2000.21	NT	1
2017-10-08	13	17.5399	0.101632	1.18376	14.8172	172.583	0.875888	9.3317	2000.16	NT	1
2017-10-08	14	13.6678	0.174736	1.72495	8.32822	89.3058	0.794902	9.26404	2000.02	NT	1
2017-10-08	15	7.50179	0.0383134	0.554549	13.9196	203.687	1.10562	9.3048	2000.01	NT	1
