# Supplementary material for: Responses of forest carbon and water coupling to thinning treatments from leaf to stand scales in a young montane pine forest
Source: Carbon Balance Manag. 2020 Nov 3;15:24. doi: 10.1186/s13021-020-00159-y (PMC7609426; doi:10.1186/s13021-020-00159-y)
Supplement: Supplementary file 2 — Additional file 2: Tree level, stand level, leaf level and manuscript CBM data. [file 13021_2020_159_MOESM2_ESM.zip › Manuscript CBM_data.xlsx]

## Sheet: Sheet1
	This database contains the data that were used in the study - Responses of montane pine forest carbon and water coupling to thinning treatments from leaf to stand scales
	The data was collected from the Upper Penticton Watershed in the southern interior of British Columbia, Canada (49⁰39′34″N, 119°24′34″W).
	The data was collected from the study site that were undergone two thinning treatments (Treatment 1 (T1): 4,500 stems per ha and Treatment 2 (T2): 1,100 stems per ha) in June 2016 and one unthinned control (NT: 27,000 stems per ha) that were randomly assigned to three plots (20 m ×20 m each) of each of the three blocks (B1, B2 and B3).
	Stratum 1 comprised the data supporting the conclusions on the responses of thinning treatments on water-use efficiency metrics (water-use efficiency,WUE and intrinsic water-use efficiency, WUEi) at the leaf, tree and stand levels.
	Stratum 2 comprised the data supporting the conclusions on WUE -microclimates relationships or WUEi - microclimate relationships at the leaf, tree and stand levels.
	Spatial scales from the leaf, tree and stand levels under stratum 1 were numbered as 1.1, 1.2 and 1.3, respectively.
	Spatial scales from the leaf, tree and stand levels under stratum 2 were numbered as 2.1, 2.2 and 2.3, respectively.
	Each sheet contains
	Fields in each sheet under Stratum 1 and 2 contains the carbon assimilation processes (leaf photosynthesis, tree basal area increments or stand above-ground biomass accumulation), the water comsuption processes (leaf transpiration, leaf stomatal conductance, tree transpiration or stand transpiration), WUE or WUEi, treatment and year.
	Fields in the datasheet 1.1 contains extra information on the sampling dates and sampled tree numbers.
	Fields in each sheet under Stratum 2 contains extra information on microclimatic variables including air temperature, vapor pressure deficit (VPD), light intensity (incoming photosynthetically active radiation (PAR) at the leaf level and transmitted solar ratiation at the tree and stand levels), and soil volumtric water contents at the depth of 20 cm and 40 cm for the tree- and stand-level datash…
	Please note that:
	(1) Leaf biomass for each leaf-level measurement were visually controlled by selecting tree branches with similar size and numbers of needles to minimize the errors due to variances in leaf biomass.
	(2) Tree basal area increments contain blank or negative values and this is due to the missing data or errors associated with manual measurements of the diameters at the breast height (DBH).
	For additional information, please contact:
	Yi Wang
	M.Sc. Environment Science
	Department of Geography and Environmental Management, University of Waterloo, Canada
	Address: 200 University Ave W, Waterloo, Ontario, N2L 3G1 Canada
	Email: y3445wan@uwaterloo.ca
	Adam Wei
	Professor, Department of Earth, Environmental and Geographic Sciences, University of British Columbia, Canada
	Address: 1177 Research Road, Kelowna, British Columbia, V1V 1V7 Canada
	Email: adam.wei@ubc.ca

## Sheet: 1.1
Date	Branch Aspect (n: north; s: south; e: east; and w: west)	tree No.	Photosynthesis (μmol CO2 m-2s-1)	Stomotal conductance (mol H2O m-2s-1)	Leaf transpiration (mmol H2O m-2s-1)	Leaf-level WUE (μmol mmol-1)	Leaf-level WUEi (μmol mol-1)	Air VPD (kPa)	Air Temperature (⁰C)	PAR (μmol m-2 s-1)	Treatment	Block
2017-06-23	s	1	8.29256	0.642756	7.82152	1.06022	12.9016	1.22803	20.5794	870.483	T1	1
2017-06-23	e	1	27.0436	0.519836	6.82509	3.96239	52.0234	1.18282	20.6689	1626.79	T1	1
2017-06-23	n	1	7.44414	0.829356	7.1196	1.04558	8.9758	0.971313	20.4593	177.081	T1	1
2017-06-23	w	1	21.0074	0.427589	6.11834	3.43351	49.1298	1.24544	20.5881	1668.43	T1	1
2017-06-23	n	2	28.864	0.361742	5.80845	4.96931	79.7916	1.37837	20.7378	1664.97	T1	1
2017-06-23	w	2	27.9638	0.28529	5.1057	5.47698	98.019	1.50103	20.7353	1661.25	T1	1
2017-06-23	s	2	27.6689	0.348065	5.65755	4.89062	79.4935	1.38754	20.848	1665.39	T1	1
2017-06-23	e	2	23.5405	0.252083	4.72855	4.97839	93.384	1.55505	20.8121	1666.41	T1	1
2017-06-23	s	3	22.0849	0.320814	5.45104	4.05151	68.8404	1.43866	20.8317	1676.61	T1	1
2017-06-23	e	3	28.616	0.569017	7.05465	4.05633	50.2902	1.12816	20.8117	1671.31	T1	1
2017-06-23	n	3	12.9106	0.385497	5.96002	2.1662	33.4907	1.33383	20.8442	1676.01	T1	1
2017-06-23	w	3	25.3825	0.379263	6.05055	4.19508	66.9258	1.38058	20.9553	1672.34	T1	1
2017-06-23	n	4	44.5189	1.25673	9.51609	4.67828	35.4244	0.84219	20.9697	1652.53	T1	1
2017-06-23	w	4	31.9762	0.585819	7.37423	4.33621	54.5838	1.15962	20.9157	1661.33	T1	1
2017-06-23	s	4	24.7325	0.460056	6.57625	3.76089	53.7599	1.26586	20.8446	1664.96	T1	1
2017-06-23	e	4	21.6245	0.427956	6.1594	3.51082	50.5298	1.25607	20.8474	1664.02	T1	1
2017-06-23	w	5	49.1927	1.24645	9.28763	5.29658	39.4663	0.817648	20.8485	1661.42	T1	1
2017-06-23	n	5	46.8117	1.07685	9.0998	5.14426	43.4708	0.89098	20.9215	1664.5	T1	1
2017-06-23	e	5	46.6659	2.88485	10.1348	4.60451	16.1762	0.523805	20.8289	1659.9	T1	1
2017-06-23	s	5	39.6315	1.10695	8.89425	4.45586	35.8025	0.849005	20.9113	1665.05	T1	1
2017-06-23	n	6	38.4169	0.743192	8.12752	4.72677	51.6918	1.05748	20.9026	1655.1	T2	1
2017-06-23	w	6	32.0901	0.5022	6.97752	4.59907	63.8991	1.24983	20.7482	1666.68	T2	1
2017-06-23	s	6	36.8364	0.685922	7.73603	4.76166	53.7034	1.064	20.7192	1664.19	T2	1
2017-06-23	e	6	42.4915	0.881291	8.1848	5.19151	48.215	0.914415	20.5361	1664.1	T2	1
2017-06-23	w	7	35.2363	0.674	7.81276	4.51009	52.2793	1.09417	20.7229	1664.58	T2	1
2017-06-23	n	7	26.9439	0.374665	6.02409	4.4727	71.9147	1.38881	20.685	1663.58	T2	1
2017-06-23	s	7	36.8827	0.6814	7.72555	4.77412	54.1278	1.06983	20.6741	1665.9	T2	1
2017-06-23	e	7	18.1151	0.272077	4.90079	3.69636	66.5809	1.49754	20.6446	1677.28	T2	1
2017-06-23	w	8	30.557	0.367521	5.77237	5.29366	83.1434	1.34648	20.7454	1664.47	T2	1
2017-06-23	s	8	32.9873	0.794975	8.07092	4.08718	41.4947	0.988098	20.8407	1662.13	T2	1
2017-06-23	e	8	38.1493	0.754884	7.80718	4.88644	50.5366	0.988187	20.6707	1662.24	T2	1
2017-06-23	n	8	38.1114	0.516409	6.76802	5.6311	73.8008	1.17299	20.6731	1661.28	T2	1
2017-06-23	n	9	49.4849	0.612628	7.53632	6.56619	80.7748	1.14205	20.6867	1662.33	T2	1
2017-06-23	e	9	34.1743	0.733663	7.77822	4.39358	46.5803	1.00833	20.6451	1669.69	T2	1
2017-06-23	w	9	28.9686	0.391897	6.01708	4.81439	73.9189	1.32754	20.6355	1668.76	T2	1
2017-06-23	s	9	30.3107	0.660465	7.41243	4.08917	45.893	1.04402	20.6207	1671	T2	1
2017-06-23	n	10	28.4392	0.456448	6.49423	4.37914	62.3054	1.25545	20.6411	1670.9	T2	1
2017-06-23	w	10	34.8495	0.479974	6.63907	5.24916	72.6071	1.22852	20.6116	1667.19	T2	1
2017-06-23	s	10	21.6007	0.246611	4.59222	4.70375	87.59	1.53506	20.7206	1680.09	T2	1
2017-06-23	e	10	27.375	0.350975	5.78222	4.73433	77.997	1.41072	20.8834	1674.69	T2	1
2017-06-23	s	11	19.3169	0.343135	5.44735	3.5461	56.2952	1.29551	20.7185	2063.65	NT	1
2017-06-23	e	11	22.8534	0.302262	5.77016	3.96062	75.6079	1.57999	20.9365	2056.51	NT	1
2017-06-23	n	11	19.4304	0.328642	5.34755	3.63351	59.1232	1.32386	20.9562	2051.44	NT	1
2017-06-23	w	11	8.8579	0.144958	3.14113	2.81997	61.1068	1.67759	21.0033	2070.36	NT	1
2017-06-23	e	12	20.4091	0.313199	5.17558	3.94335	65.1635	1.33836	21.0228	2040.77	NT	1
2017-06-23	n	12	22.0911	0.305978	5.1221	4.31289	72.1981	1.35392	21.0377	2040.91	NT	1
2017-06-23	w	12	39.8045	0.888288	8.13384	4.89369	44.8103	0.850207	21.0566	2031.54	NT	1
2017-06-23	s	12	45.8823	1.34095	9.08189	5.05207	34.2163	0.691937	21.0403	2030.18	NT	1
2017-06-23	w	13	15.1508	0.230288	4.32359	3.50421	65.7905	1.49018	21.0492	2035.39	NT	1
2017-06-23	n	13	15.1084	0.190469	3.80665	3.96895	79.322	1.56884	20.9678	2044.63	NT	1
2017-06-23	e	13	17.5311	0.198389	4.58652	3.8223	88.3671	1.86022	21.0889	2053.77	NT	1
2017-06-23	s	13	16.4583	0.185846	3.71611	4.42891	88.559	1.56402	21.1732	2045.87	NT	1
2017-06-23	n	14	26.0148	0.25926	5.51402	4.71793	100.343	1.75261	21.1504	2030.89	NT	1
2017-06-23	e	14	30.281	0.482898	6.4005	4.73104	62.7069	1.1164	21.1939	2043.51	NT	1
2017-06-23	s	14	10.858	0.116437	2.64146	4.11059	93.2517	1.74215	21.2271	2047.05	NT	1
2017-06-23	w	14	12.376	0.13263	3.57184	3.46488	93.3122	2.13002	21.2113	2038.59	NT	1
2017-06-29	w	1	40.5558	1.44389	10.2534	3.95534	28.088	0.685777	20.8884	2750.45	T1	2
2017-06-29	n	1	40.7274	1.19796	9.80702	4.15288	33.9972	0.756147	20.9431	2750.26	T1	2
2017-06-29	s	1	40.1926	1.24047	9.89168	4.06328	32.401	0.741977	20.9723	2750.08	T1	2
2017-06-29	e	1	45.972	2.35523	11.2058	4.10252	19.5191	0.531261	21.0104	2750.09	T1	2
2017-06-29	w	2	40.0765	2.47445	11.2684	3.55654	16.1961	0.517495	20.928	2750.12	T1	2
2017-06-29	n	2	42.0825	1.7976	10.7216	3.92501	23.4104	0.611122	20.9576	2750.14	T1	2
2017-06-29	e	2	58.2955	5.62398	12.2793	4.74746	10.3655	0.364583	20.946	2749.77	T1	2
2017-06-29	s	2	59.0137	10.3435	12.6374	4.66976	5.70537	0.298899	21.0571	2749.92	T1	2
2017-06-29	w	3	53.4872	3.4718	11.7625	4.54725	15.4062	0.44087	21.1143	2749.88	T1	2
2017-06-29	n	3	56.1352	1.37835	11.9081	4.71404	40.7264	0.907148	21.0905	2749.86	T1	2
2017-06-29	s	3	46.8463	2.08193	11.0094	4.25512	22.5015	0.566237	21.1303	2749.95	T1	2
2017-06-29	e	3	25.2808	0.568064	7.67423	3.29425	44.5035	1.10482	21.1194	2749.84	T1	2
2017-06-29	w	4	31.5329	0.962579	9.25013	3.40892	32.7588	0.848547	21.2007	2749.93	T1	2
2017-06-29	n	4	44.9449	2.80897	11.5791	3.88155	16.0005	0.49771	21.1727	2750.13	T1	2
2017-06-29	s	4	33.8065	1.03139	9.42423	3.58718	32.7775	0.81686	21.1844	2750.15	T1	2
2017-06-29	e	4	50.4562	4.93194	12.1424	4.15537	10.2305	0.380236	21.1387	2749.88	T1	2
2017-06-29	s	5	40.598	0.987234	9.29965	4.36554	41.123	0.835079	21.1719	2749.8	T1	2
2017-06-29	e	5	54.0742	2.91821	11.5326	4.68882	18.5299	0.478514	21.032	2749.92	T1	2
2017-06-29	n	5	40.4414	1.02277	9.38876	4.30743	39.5411	0.819841	21.0588	2749.86	T1	2
2017-06-29	w	5	54.6911	2.19441	11.0665	4.94203	24.9229	0.548565	21.0747	2750.11	T1	2
2017-06-29	w	6	54.5096	4.53707	12.0434	4.52609	12.0143	0.391843	21.1384	2749.8	T2	2
2017-06-29	n	6	49.9522	2.37656	11.2142	4.45436	21.0187	0.527831	21.1153	2749.65	T2	2
2017-06-29	e	6	42.6959	1.4454	10.2272	4.17475	29.5391	0.680935	21.0906	2749.79	T2	2
2017-06-29	s	6	47.1492	1.84237	10.7701	4.37778	25.5915	0.602197	21.1365	2749.7	T2	2
2017-06-29	e	7	57.6071	4.29488	11.9856	4.80634	13.413	0.399914	21.2316	2749.78	T2	2
2017-06-29	n	7	56.0805	4.1304	11.9891	4.67762	13.5775	0.409135	21.3268	2749.68	T2	2
2017-06-29	s	7	56.9226	5.24603	12.2094	4.6622	10.8506	0.371554	21.2277	2749.62	T2	2
2017-06-29	w	8	63.228	5.45697	12.2173	5.1753	11.5867	0.364426	21.2029	2749.69	T2	2
2017-06-29	n	8	52.2699	7.89376	12.4761	4.18962	6.62167	0.320465	21.2478	2749.69	T2	2
2017-06-29	s	8	39.3153	1.6867	10.5647	3.72138	23.3091	0.627098	21.2383	2749.58	T2	2
2017-06-29	e	8	60.1976	237.898	13.1018	4.59459	0.25304	0.221391	21.1798	2749.75	T2	2
2017-06-29	w	9	61.73	285.167	13.1172	4.70604	0.21647	0.21996	21.3554	2749.65	T2	2
2017-06-29	s	9	40.0362	1.5417	10.3722	3.85995	25.9689	0.656574	21.3291	2749.77	T2	2
2017-06-29	n	9	32.1824	0.977175	9.2517	3.47853	32.9341	0.83542	21.3634	2749.8	T2	2
2017-06-29	e	9	44.9117	2.04154	10.9488	4.10196	21.9989	0.568387	21.308	2749.91	T2	2
2017-06-29	n	10	60.8101	2.67496	13.4468	4.52228	22.7331	0.68132	21.2852	2749.8	T2	2
2017-06-29	w	10	48.0503	4.47129	12.0353	3.99246	10.7464	0.393426	21.3056	2749.88	T2	2
2017-06-29	s	10	47.371	3.33065	11.711	4.045	14.2227	0.447865	21.3308	2749.65	T2	2
2017-06-29	e	10	32.3815	2.09186	10.9972	2.94451	15.4798	0.561123	21.3917	2749.67	T2	2
2017-06-29	n	11	45.4618	1.6067	10.4915	4.3332	28.2952	0.644193	21.4898	2749.58	NT	2
2017-06-29	e	11	48.1957	1.96605	10.8905	4.42547	24.514	0.579361	21.4622	2749.69	NT	2
2017-06-29	s	11	37.5071	0.804054	8.73716	4.29283	46.6475	0.929318	21.3697	2749.77	NT	2
2017-06-29	w	11	33.8544	0.673543	8.20567	4.12574	50.2632	1.01595	21.3191	2749.89	NT	2
2017-06-29	w	12	51.3574	2.0994	10.9896	4.67326	24.4629	0.560114	21.1967	2749.93	NT	2
2017-06-29	s	12	56.785	3.83506	11.8567	4.78929	14.8068	0.422265	21.0688	2750	NT	2
2017-06-29	e	12	59.1033	3.85416	11.8654	4.98116	15.335	0.420038	21.0351	2750.17	NT	2
2017-06-29	n	12	52.855	1.95001	10.856	4.86873	27.105	0.583305	21.0224	2750.02	NT	2
2017-06-29	s	13	54.3606	5.06898	12.122	4.48447	10.7242	0.374608	20.9205	2750.18	NT	2
2017-06-29	w	13	64.2423	4.83045	12.121	5.30009	13.2995	0.385309	20.8744	2750.1	NT	2
2017-06-29	n	13	44.385	1.56163	10.3966	4.26917	28.4221	0.656299	20.7189	2750	NT	2
2017-06-29	e	13	21.944	0.524591	7.39708	2.96658	41.8308	1.14461	20.7418	2750.28	NT	2
2017-07-12	n	1	11.1765	1.09533	9.70043	1.15216	10.2037	1.10816	22.5727	116.557	T2	3
2017-07-12	e	1	19.1551	1.29506	10.2873	1.86202	14.7909	1.01734	22.3797	496.232	T2	3
2017-07-12	s	1	14.904	0.70987	8.34634	1.78569	20.9954	1.26701	22.2883	278.62	T2	3
2017-07-12	w	1	15.9269	0.633314	8.16118	1.95155	25.1485	1.35649	22.2581	296.887	T2	3
2017-07-12	s	2	6.48686	0.39865	6.57398	0.986749	16.2721	1.61135	22.2103	71.4849	T2	3
2017-07-12	w	2	24.909	0.248973	5.68784	4.37934	100.047	1.75152	22.6969	2843.75	T2	3
2017-07-12	e	2	37.7626	0.440767	7.75689	4.86826	85.6747	1.41714	22.7131	2828.27	T2	3
2017-07-12	n	2	29.4	0.323578	6.62365	4.43864	90.859	1.59868	22.8	2841.99	T2	3
2017-07-12	n	3	26.4016	0.367629	7.09603	3.72061	71.8158	1.5219	22.9406	2851.47	T2	3
2017-07-12	w	3	40.0411	0.677375	9.31671	4.29777	59.1121	1.16913	22.9423	2840.89	T2	3
2017-07-12	e	3	40.9501	0.819868	9.98428	4.10146	49.9472	1.07154	23.0254	2825.59	T2	3
2017-07-12	s	3	35.8369	0.617968	9.03997	3.96428	57.9915	1.2295	22.9932	2829.47	T2	3
2017-07-12	n	4	43.5654	0.982668	10.5273	4.13834	44.3338	0.976427	23.0246	2820.27	T2	3
2017-07-12	w	4	45.9439	0.932549	10.3868	4.4233	49.267	1.00494	22.8991	2831.36	T2	3
2017-07-12	e	4	46.4238	0.985523	10.5578	4.39711	47.1058	0.977867	23.0036	2823.91	T2	3
2017-07-12	e	4	45.8348	0.894488	10.2517	4.47096	51.2414	1.02465	22.99	2830.66	T2	3
2017-07-12	n	5	69.9935	63.767	14.7673	4.73978	1.09765	0.311683	23.0519	2794.47	T2	3
2017-07-12	e	5	65.9842	7.53435	14.0751	4.68803	8.75779	0.41328	23.0914	2798.83	T2	3
2017-07-12	s	5	41.0163	0.76598	9.74208	4.21021	53.5474	1.10244	23.1822	2834.14	T2	3
2017-07-12	w	5	34.742	0.576177	8.77545	3.959	60.2975	1.26522	23.0917	2836.26	T2	3
2017-07-12	w	6	16.8005	0.603023	8.06259	2.08376	27.8605	1.38473	22.4816	355.071	NT	3
2017-07-12	n	6	15.652	0.597697	7.99861	1.95683	26.1871	1.39234	22.3615	278.605	NT	3
2017-07-12	e	6	24.3436	0.406138	7.00089	3.47721	59.9392	1.56442	22.4596	1147.49	NT	3
2017-07-12	s	6	3.83288	0.304758	5.7412	0.66761	12.5768	1.76318	22.4	123.513	NT	3
2017-07-12	e	7	11.4364	0.420916	6.53973	1.74876	27.1703	1.51679	22.3723	106.364	NT	3
2017-07-12	s	7	24.4556	0.323748	6.22473	3.92879	75.5391	1.68688	22.5036	1200.79	NT	3
2017-07-12	n	7	12.0749	0.220758	4.67302	2.58396	54.6975	1.90579	22.5275	122.493	NT	3
2017-07-12	w	7	21.2704	0.366547	6.5468	3.24897	58.029	1.67527	22.6	495.09	NT	3
2017-07-12	n	8	8.57447	0.364489	4.01707	2.13451	23.5246	1.04377	22.3242	119.393	NT	3
2017-07-12	e	8	5.62278	0.593284	4.89198	1.14939	9.47738	0.851893	22.2537	82.7447	NT	3
2017-07-12	s	8	3.57643	0.581145	4.72321	0.757203	6.15411	0.832625	22.1831	58.4846	NT	3
2017-07-12	w	8	31.5446	0.47399	4.87985	6.46426	66.5512	0.882286	22.3218	1280.49	NT	3
2017-07-12	n	9	7.42151	0.222554	2.96559	2.50254	33.347	1.18492	22.3252	93.5887	NT	3
2017-07-12	w	9	9.73037	0.219067	2.9462	3.30268	44.4174	1.19555	22.2998	88.0506	NT	3
2017-07-12	e	9	7.36393	0.169258	2.51834	2.92412	43.507	1.29656	22.3361	87.0467	NT	3
2017-07-12	s	9	9.26611	0.126243	2.08944	4.43473	73.3988	1.40865	22.4105	160.582	NT	3
2017-07-12	s	10	21.2641	0.590152	5.37859	3.95348	36.0316	0.926258	22.5626	301.303	NT	3
2017-07-12	e	10	13.0621	0.459248	4.99193	2.61664	28.4423	1.07051	22.6042	205.836	NT	3
2017-07-12	n	10	12.5952	0.255196	3.67184	3.43023	49.3551	1.31536	22.6462	100.502	NT	3
2017-07-12	w	10	6.07415	0.126544	2.18048	2.78569	48.0003	1.48967	22.6367	10.2185	NT	3
2017-07-12	w	11	1.89553	0.645707	5.6345	0.336414	2.93558	0.924739	22.4176	148.575	T1	3
2017-07-12	w	11	27.6329	0.631483	7.31489	3.77763	43.7588	0.900087	25.1827	2723.62	T1	3
2017-07-12	s	11	42.888	1.18093	8.82307	4.86089	36.3171	0.64374	25.2558	2694.78	T1	3
2017-07-12	n	11	23.7273	0.252846	5.80367	4.08834	93.8411	1.74927	25.1704	2697.98	T1	3
2017-07-12	e	11	58.7484	1.29706	10.7331	5.4736	45.2934	0.83155	25.0825	2674.01	T1	3
2017-07-12	n	12	28.1148	0.623586	7.1882	3.91125	45.0857	0.892548	25.1615	2702.16	T1	3
2017-07-12	w	12	40.7148	0.68807	9.23391	4.40927	59.1725	1.16655	25.2115	2696.2	T1	3
2017-07-12	s	12	37.3482	1.07273	8.5683	4.35888	34.816	0.67414	25.2083	2693.04	T1	3
2017-07-12	e	12	34.5604	0.528368	8.58047	4.0278	65.4097	1.36199	25.2369	2695.51	T1	3
2017-07-12	w	13	45.123	1.76404	9.46484	4.76743	25.5794	0.507126	25.2476	2678.05	T1	3
2017-07-12	n	13	48.2434	1.92272	9.6038	5.02337	25.0913	0.484676	25.1941	2675.41	T1	3
2017-07-12	e	13	51.317	2.92483	10.1464	5.05764	17.5453	0.389404	25.0972	2666.24	T1	3
2017-07-12	w	14	47.1261	1.50873	9.19591	5.12468	31.2356	0.55452	25.1685	2674.64	T1	3
2017-07-12	n	14	35.7989	0.521332	7.91271	4.52423	68.6682	1.23681	25.038	2688.73	T1	3
2017-07-12	e	14	26.1639	0.234989	5.22424	5.00817	111.341	1.66321	24.956	2696.52	T1	3
2017-07-12	s	14	29.5963	0.342567	6.50808	4.54763	86.3957	1.47079	24.8886	2697.96	T1	3
2017-07-21	w	1	18.0521	1.62361	5.79986	3.11251	11.1185	0.462614	20.4221	497.992	T2	3
2017-07-21	s	1	9.42695	0.936961	4.97977	1.89305	10.0612	0.592045	20.427	314.287	T2	3
2017-07-21	e	1	10.08	0.965567	5.65704	1.78184	10.4394	0.663579	20.4288	312.148	T2	3
2017-07-21	n	1	10.5713	3.35006	9.20794	1.14806	3.15555	0.547682	20.5418	278.441	T2	3
2017-07-21	s	2	12.2648	0.440118	4.91366	2.49605	27.8669	1.08673	20.8262	121.123	T2	3
2017-07-21	e	2	33.7005	1.08396	7.09764	4.74813	31.0901	0.732306	20.9314	702.81	T2	3
2017-07-21	w	2	17.0461	0.304262	4.25565	4.00552	56.0244	1.17884	20.8871	1174.1	T2	3
2017-07-21	n	2	25.4537	0.799394	6.30033	4.04006	31.8412	0.842997	20.797	391.936	T2	3
2017-07-21	s	3	18.2114	0.258515	3.82538	4.76066	70.4461	1.25356	20.8158	946.99	T2	3
2017-07-21	e	3	15.859	0.404842	4.75688	3.3339	39.1733	1.10819	20.7421	322.336	T2	3
2017-07-21	w	3	20.6347	0.516231	5.34081	3.8636	39.9719	1.0099	20.72	376.465	T2	3
2017-07-21	n	3	9.38374	0.381653	4.5782	2.04966	24.5871	1.13853	20.7458	156.252	T2	3
2017-07-21	n	4	19.4553	1.07865	7.02732	2.76852	18.0367	0.746446	20.6602	529.77	T2	3
2017-07-21	w	4	27.576	0.798823	6.34375	4.34696	34.5209	0.846413	20.6932	431.312	T2	3
2017-07-21	s	4	17.7937	0.797152	6.28163	2.83265	22.3215	0.84763	20.6864	345.367	T2	3
2017-07-21	e	4	10.4769	0.667528	5.96565	1.7562	15.695	0.929387	20.5592	291.588	T2	3
2017-07-21	s	5	33.2625	0.43277	5.4288	6.12704	76.8594	1.01522	20.8013	2019.93	T2	3
2017-07-21	w	5	40.7713	0.673315	6.5693	6.20634	60.5531	0.834847	20.8351	2004.45	T2	3
2017-07-21	e	5	52.5557	1.40757	8.18762	6.41892	37.3379	0.57979	20.6948	1997.29	T2	3
2017-07-21	n	5	47.9543	0.847573	7.17285	6.68554	56.5784	0.753409	20.7558	2010.15	T2	3
2017-07-21	s	6	24.3978	0.229285	3.84648	6.3429	106.408	1.29866	20.74	2014.17	NT	3
2017-07-21	e	6	17.4985	0.175311	3.23076	5.41623	99.8142	1.4084	20.7393	2020.64	NT	3
2017-07-21	w	6	15.8316	0.139937	2.75737	5.74154	113.134	1.49385	20.7019	2022.24	NT	3
2017-07-21	e	7	29.1629	0.326628	4.81663	6.05462	89.2847	1.17114	20.6674	2027.11	NT	3
2017-07-21	n	7	26.836	0.290027	4.53652	5.91556	92.5295	1.23324	20.7021	2024.39	NT	3
2017-07-21	s	7	28.0847	0.330244	4.90622	5.72431	85.0423	1.18363	20.6999	2027.16	NT	3
2017-07-21	w	7	40.4362	0.52436	6.19126	6.53118	77.1153	0.98741	20.6378	2020.12	NT	3
2017-07-21	e	8	19.5767	0.176615	3.33522	5.86969	110.843	1.45063	20.717	2019.36	NT	3
2017-07-21	s	8	24.0832	0.236605	4.06104	5.9303	101.786	1.33941	20.6835	2019.81	NT	3
2017-07-21	w	8	28.9219	0.308372	4.76156	6.07403	93.7888	1.22749	20.6415	2015.52	NT	3
2017-07-21	n	9	20.8903	0.233693	4.04422	5.16548	89.392	1.34929	20.7057	2028.29	NT	3
2017-07-21	e	9	20.6378	0.1951	3.60105	5.73106	105.781	1.42645	20.6788	2023.68	NT	3
2017-07-21	w	9	4.56969	0.107331	2.09215	2.18421	42.5758	1.66466	20.2377	117.925	NT	3
2017-07-21	s	9	11.0854	0.193995	3.24538	3.41574	57.1424	1.47632	20.1748	178.629	NT	3
2017-07-21	w	10	5.87616	0.4037	5.00773	1.17342	14.5558	1.19918	20.1056	96.2418	NT	3
2017-07-21	n	10	14.0858	0.32856	4.5192	3.11689	42.8714	1.2889	20.1469	121.861	NT	3
2017-07-21	s	10	11.8044	0.271214	4.08201	2.89181	43.5244	1.36892	20.063	223.862	NT	3
2017-07-21	e	10	12.5577	0.353472	4.73357	2.65291	35.5268	1.25626	20.0226	237.621	NT	3
2017-07-21	w	11	14.0559	0.946986	7.0645	1.98965	14.8427	0.860231	20.0833	206.569	T1	3
2017-07-21	s	11	18.7375	1.21337	7.57505	2.47358	15.4425	0.780642	19.962	213.754	T1	3
2017-07-21	e	11	22.0289	1.44086	7.89349	2.79077	15.2887	0.72676	19.914	248.457	T1	3
2017-07-21	n	11	15.1658	0.862248	6.69843	2.26409	17.5887	0.859523	19.9367	283.6	T1	3
2017-07-21	w	12	10.1687	0.79139	5.57852	1.82283	12.8492	0.731282	20.0622	272.777	T1	3
2017-07-21	n	12	10.9624	0.873537	6.2209	1.76218	12.5494	0.774993	20.0883	252.089	T1	3
2017-07-21	e	12	5.46077	0.486425	5.32913	1.0247	11.2264	1.08052	20.1907	147.185	T1	3
2017-07-21	s	13	3.41537	0.728836	5.37801	0.635061	4.68606	0.767817	20.1336	88.904	T1	3
2017-07-21	e	13	8.54216	0.669262	5.94198	1.4376	12.7635	0.924308	20.1429	184.986	T1	3
2017-07-21	n	13	12.5895	3.06485	6.82248	1.84529	4.1077	0.372509	20.0252	171.579	T1	3
2017-07-21	w	13	16.9668	1.71678	7.01934	2.41716	9.88295	0.544092	20.023	270.065	T1	3
2017-07-21	s	14	1.8106	1.38451	6.70858	0.269893	1.30775	0.619425	20.0618	25.3699	T1	3
2017-07-21	w	14	1.91954	0.8782	6.062	0.316652	2.18577	0.771231	20.0475	12.3321	T1	3
2017-07-21	n	14	4.72714	1.31316	6.51573	0.725496	3.59983	0.609024	20.0875	121.759	T1	3
2017-07-21	e	14	16.9767	0.677961	5.69525	2.98085	25.0408	0.853183	20.0132	332.537	T1	3
2017-07-21	n	15	18.9184	1.1242	6.05223	3.12586	16.8284	0.598963	20.318	344.625	T1	3
2017-07-21	w	15	16.6374	1.74297	7.00485	2.37513	9.54543	0.536219	20.243	262.839	T1	3
2017-07-21	e	15	15.8445	1.69255	6.80909	2.32696	9.36133	0.514392	20.2367	397.074	T1	3
2017-07-21	s	15	14.3824	0.435592	4.53943	3.16831	33.018	0.978934	20.0472	265.33	T1	3
2017-07-26	n	1	0.800397	0.0386261	0.611064	1.30984	20.7216	1.29396	23.695	0.597589	NT	2
2017-07-26	w	1	1.83811	0.144057	2.12412	0.865352	12.7596	1.27841	23.7377	23.8957	NT	2
2017-07-26	s	1	5.4104	0.0961111	1.67722	3.22582	56.2932	1.479	23.8077	80.3421	NT	2
2017-07-26	e	1	1.76508	0.0963414	1.33148	1.32565	18.3211	1.15519	23.8491	32.4056	NT	2
2017-07-26	w	2	2.56876	0.0183557	0.332998	7.71403	139.944	1.47232	23.9584	58.7903	NT	2
2017-07-26	n	2	0.38618	0.0166387	0.340601	1.13382	23.2097	1.66926	23.9367	42.1365	NT	2
2017-07-26	e	2	2.77381	0.0596596	0.668141	4.15153	46.4939	0.888722	23.9622	141.318	NT	2
2017-07-26	s	2	1.76867	0.0509336	0.624187	2.83356	34.725	0.988453	23.9086	32.9886	NT	2
2017-07-26	w	3	6.90021	0.0425195	0.395544	17.4449	162.283	0.495268	24.4911	2597.84	NT	2
2017-07-26	w	4	7.86116	0.0511458	1.13189	6.94515	153.701	1.48957	24.6329	2580.03	NT	2
2017-07-26	s	4	2.95181	0.111858	2.02662	1.45652	26.3889	1.52477	25.061	247.433	NT	2
2017-07-26	n	4	2.86888	0.0285542	0.432109	6.63924	100.471	1.2141	25.0438	39.0196	NT	2
2017-07-26	e	4	0.668311	0.033784	0.53008	1.26077	19.7819	1.2674	24.9875	36.5709	NT	2
2017-07-26	w	5	2.13382	0.0705725	1.38965	1.5355	30.2358	1.61729	24.974	293.847	NT	2
2017-07-26	n	5	0.835255	0.0516942	0.988097	0.845318	16.1576	1.5821	24.9701	41.205	NT	2
2017-07-26	s	5	4.60694	0.0594384	1.48768	3.09674	77.5078	1.94628	25.0746	1172.6	NT	2
2017-07-26	e	5	5.53808	0.0968396	2.26246	2.44782	57.1881	1.94459	25.0509	246.509	NT	2
2017-07-26	n	6	31.8787	2.67119	9.71373	3.28182	11.9343	0.547641	25.1097	920.688	T2	2
2017-07-26	w	6	29.0147	0.830398	7.84614	3.69796	34.9407	0.961508	25.0639	925	T2	2
2017-07-26	s	6	22.1846	0.750179	6.94137	3.19599	29.5724	0.895614	25.1023	929.511	T2	2
2017-07-26	e	6	31.4871	2.7529	9.46102	3.32809	11.4378	0.530668	25.0948	920.916	T2	2
2017-07-26	s	7	26.2294	0.601376	5.9094	4.43859	43.6157	0.900885	25.122	921.982	T2	2
2017-07-26	w	7	25.2973	0.609605	5.4878	4.60973	41.4978	0.816211	25.1516	926.502	T2	2
2017-07-26	e	7	15.9293	0.268652	4.01678	3.9657	59.2936	1.25048	25.1327	925.87	T2	2
2017-07-26	n	7	20.4221	0.321634	4.05866	5.03172	63.4947	1.05802	25.117	924.558	T2	2
2017-07-26	w	8	26.3988	2.50527	6.70922	3.9347	10.5373	0.342674	25.1861	924.021	T2	2
2017-07-26	n	8	30.9919	1.5322	7.03478	4.40552	20.227	0.549175	25.2306	922.973	T2	2
2017-07-26	s	8	24.5081	0.437727	5.07227	4.83178	55.9895	1.04204	25.227	927.095	T2	2
2017-07-26	e	8	26.4928	0.320653	5.1919	5.10271	82.6213	1.43312	26.2279	924.18	T2	2
2017-07-26	e	9	26.9157	0.358891	5.74369	4.68614	74.997	1.44229	26.7668	922.36	T2	2
2017-07-26	n	9	14.6328	0.245268	3.65852	3.99965	59.6605	1.23215	26.7744	930.331	T2	2
2017-07-26	s	9	20.2647	0.226996	3.2988	6.14304	89.2734	1.1815	26.8563	925.398	T2	2
2017-07-26	w	9	16.6437	0.161259	2.68962	6.18813	103.211	1.33156	26.835	922.334	T2	2
2017-07-26	s	11	13.6539	0.146468	2.20032	6.20543	93.2213	1.14285	26.9842	1095.75	T1	2
2017-07-26	w	11	17.6453	0.165316	1.29199	13.6574	106.737	0.499098	26.9384	1235.55	T1	2
2017-07-26	e	11	11.8617	0.0639899	0.80931	14.6565	185.368	0.919863	26.9264	822.541	T1	2
2017-07-26	n	12	18.7613	0.1492	1.6933	11.0797	125.746	0.777531	27.0281	1407.3	T1	2
2017-07-26	e	12	8.80799	0.368179	2.46044	3.57985	23.9231	0.611348	26.9618	27.8996	T1	2
2017-07-26	s	12	19.3941	0.310252	2.40077	8.07826	62.5108	0.533393	27.0892	1403.33	T1	2
2017-07-26	w	12	21.5212	0.322369	2.70224	7.96421	66.7595	0.59512	27.1018	1324.28	T1	2
2017-07-26	e	13	15.9449	0.0755885	0.534566	29.8277	210.943	0.439689	27.114	919.76	T1	2
2017-07-26	n	14	9.70088	0.0565172	0.64423	15.0581	171.645	0.538122	27.7054	2755.28	T1	2
2017-07-31	w	1	8.59161	0.0815587	2.06676	4.15704	105.343	2.14481	24.3386	75.8113	NT	1
2017-07-31	s	1	6.72589	0.0796712	2.13828	3.14547	84.4206	2.27898	24.2951	80.0631	NT	1
2017-07-31	e	1	7.63024	0.0801857	2.06503	3.69498	95.1571	2.15875	24.2813	261.78	NT	1
2017-07-31	n	1	1.48213	0.0509706	1.23468	1.20042	29.0782	2.01189	24.247	61.3992	NT	1
2017-07-31	e	2	3.27611	0.0886208	2.39812	1.36611	36.9677	2.31832	24.2127	33.5791	NT	1
2017-07-31	n	2	9.70174	0.200915	4.44814	2.18108	48.2878	1.99689	24.1657	49.314	NT	1
2017-07-31	w	2	15.3625	0.141994	3.63902	4.2216	108.191	1.90412	24.656	2819.06	NT	1
2017-07-31	s	2	25.1429	0.2257	5.75399	4.36965	111.4	1.97862	24.7059	2797.4	NT	1
2017-07-31	e	3	10.6592	0.0594646	2.08806	5.10483	179.252	2.59492	24.9073	2798.89	NT	1
2017-07-31	n	3	11.5255	0.099956	2.79094	4.12961	115.306	2.0587	24.8548	2786.63	NT	1
2017-07-31	s	3	14.2528	0.13146	3.40906	4.18087	108.42	1.92503	24.7789	2771.89	NT	1
2017-07-31	w	3	10.9916	0.0687075	2.36033	4.65679	159.976	2.54776	24.9343	2780.08	NT	1
2017-07-31	n	4	11.7221	0.0817329	2.69941	4.34248	143.42	2.45392	24.9898	2794.1	NT	1
2017-07-31	e	4	14.6066	0.156542	4.4393	3.29028	93.3079	2.15366	25.0544	2774.43	NT	1
2017-07-31	s	4	10.0202	0.0746631	2.49877	4.01005	134.205	2.48173	25.1103	2780.23	NT	1
2017-07-31	w	4	14.3812	0.147709	3.68185	3.90597	97.3616	1.85085	25.0952	2782.63	NT	1
2017-07-31	e	5	10.7695	0.0714812	2.25415	4.77763	150.662	2.32148	25.0683	2787.53	NT	1
2017-07-31	s	5	15.4462	0.141637	3.93372	3.92662	109.055	2.08743	25.0273	2773.01	NT	1
2017-07-31	w	5	11.7427	0.0971541	2.81962	4.16465	120.867	2.14496	25.0149	2785.67	NT	1
2017-07-31	n	5	13.4989	0.118142	2.99255	4.51082	114.26	1.85972	25.0982	2788.65	NT	1
2017-07-31	s	6	57.6285	3.71468	14.0382	4.10512	15.5137	0.571709	25.0474	2781.4	T1	1
2017-07-31	w	6	30.5154	0.454459	8.28114	3.68493	67.1467	1.4948	25.2165	2781.71	T1	1
2017-07-31	n	6	42.7851	1.12811	11.2005	3.81991	37.9263	0.944109	25.2304	2770.34	T1	1
2017-07-31	e	6	10.6299	1.20507	10.6318	0.999827	8.82099	1.15495	24.8226	197.669	T1	1
2017-07-31	n	7	6.22209	0.145457	3.75806	1.65566	42.7761	2.26482	24.7442	165.26	T1	1
2017-07-31	w	7	14.7183	0.442191	6.8182	2.15868	33.285	1.49521	24.6849	318.624	T1	1
2017-07-31	e	7	24.3265	0.769312	9.43736	2.57768	31.621	1.39578	24.6661	189.534	T1	1
2017-07-31	s	7	11.0394	0.307496	6.11006	1.80675	35.9008	1.86019	24.6958	271.082	T1	1
2017-07-31	n	8	14.7617	0.882219	8.9757	1.64463	16.7325	1.15615	24.6026	282.19	T1	1
2017-07-31	w	8	8.99541	0.537234	8.099	1.11068	16.7439	1.57535	24.5335	112.156	T1	1
2017-07-31	e	8	31.6013	0.629775	9.00558	3.50908	50.1787	1.4601	24.5835	876.742	T1	1
2017-07-31	s	8	7.00893	0.546475	8.21669	0.853011	12.8257	1.5817	24.4784	103.027	T1	1
2017-07-31	s	9	10.8189	0.233402	5.25336	2.05942	46.353	2.05173	24.5201	226.813	T1	1
2017-07-31	e	9	9.64219	1.09955	10.5171	0.916808	8.76921	1.22567	24.4873	158.673	T1	1
2017-07-31	n	9	27.8177	0.70222	8.42523	3.30172	39.614	1.16928	24.6277	1242.29	T1	1
2017-07-31	w	9	4.15041	0.411196	7.0238	0.590907	10.0935	1.69054	24.5414	110.667	T1	1
2017-07-31	e	10	9.05903	0.352174	6.64611	1.36306	25.7232	1.82095	24.4905	158.435	T1	1
2017-07-31	n	10	4.94306	0.257331	5.58684	0.884769	19.209	2.01194	24.5399	144.84	T1	1
2017-07-31	s	10	20.8174	0.615351	8.901	2.33877	33.8301	1.46844	24.5172	878.556	T1	1
2017-07-31	w	10	8.97411	0.27434	5.81698	1.54274	32.7116	1.93859	24.5359	456.511	T1	1
2017-07-31	n	11	35.5723	0.932504	9.94907	3.57544	38.1471	1.26662	24.5563	309.604	T2	1
2017-07-31	e	11	18.1917	0.248438	5.49264	3.31201	73.2243	2.0045	24.4757	419.438	T2	1
2017-07-31	w	11	12.9228	0.663175	7.4477	1.73514	19.4862	1.16586	24.4397	218.061	T2	1
2017-07-31	s	11	14.3859	0.851609	9.09656	1.58147	16.8927	1.18991	24.4087	463.414	T2	1
2017-07-31	w	12	23.8623	0.328622	6.26653	3.8079	72.6133	1.78902	24.4967	346.682	T2	1
2017-07-31	n	12	1.99699	0.620754	8.73394	0.228647	3.21704	1.53488	24.4219	53.9996	T2	1
2017-07-31	e	12	2.80065	0.244523	5.39853	0.51878	11.4535	2.04651	24.5118	46.6753	T2	1
2017-07-31	s	12	3.87829	0.229817	5.25295	0.738307	16.8755	2.10919	24.4427	41.9203	T2	1
2017-07-31	w	13	5.62224	0.665481	8.95038	0.628156	8.44838	1.48734	24.354	94.8038	T2	1
2017-07-31	n	13	4.92023	1.02199	10.2496	0.480042	4.81435	1.25632	24.4892	107.781	T2	1
2017-07-31	s	13	19.5799	0.67706	9.10748	2.14987	28.919	1.43584	24.5308	535.951	T2	1
2017-07-31	e	13	30.8006	1.4053	11.0705	2.78222	21.9174	1.04379	24.4988	615.635	T2	1
2017-07-31	n	14	9.8215	1.46383	11.2917	0.869798	6.70947	1.09915	24.4335	224.785	T2	1
2017-07-31	s	14	1.1211	0.608492	8.63708	0.129801	1.84242	1.539	24.4629	59.1874	T2	1
2017-07-31	w	14	4.28844	1.62753	11.3422	0.378094	2.63493	1.05159	24.4405	83.8193	T2	1
2017-07-31	e	14	5.46918	0.729139	9.30147	0.587991	7.50087	1.45275	24.4148	65.0729	T2	1
2017-07-31	s	15	11.1714	0.568488	8.42937	1.32529	19.651	1.58371	24.4781	75.8873	T2	1
2017-07-31	e	15	23.7863	0.480021	7.80264	3.04849	49.5526	1.61428	24.6488	490.902	T2	1
2017-07-31	n	15	10.3547	1.04533	8.70874	1.189	9.90566	0.940469	24.6064	557.35	T2	1
2017-07-31	w	15	6.21666	0.50565	7.5428	0.824184	12.2944	1.52845	24.6284	105.714	T2	1
2017-08-10	n	1	9.09721	0.123666	2.82813	3.21669	73.5627	1.93978	24.9658	166.619	T1	1
2017-08-10	w	1	13.8861	0.278762	4.65957	2.98012	49.8134	1.49379	24.8515	187.219	T1	1
2017-08-10	s	1	10.792	0.144551	3.77157	2.86142	74.6592	2.27263	24.8697	162.844	T1	1
2017-08-10	e	1	31.864	0.775271	7.48098	4.25933	41.1004	0.733534	25.4741	2896.86	T1	1
2017-08-10	s	2	33.254	0.48145	8.28239	4.01502	69.0705	1.38559	25.6349	2869.86	T1	1
2017-08-10	w	2	15.9093	0.168358	3.62477	4.38904	94.497	1.5534	25.7576	2891.9	T1	1
2017-08-10	n	2	21.8035	0.322206	5.10303	4.27265	67.6692	1.15325	25.7971	2861.87	T1	1
2017-08-10	e	2	19.4186	0.167034	4.4901	4.32475	116.255	2.00269	25.8406	2874.64	T1	1
2017-08-10	e	6	11.8438	0.148974	2.56429	4.61876	79.5024	1.20024	25.8197	2871.05	NT	1
2017-08-10	s	6	7.76041	0.0420653	1.43312	5.41503	184.485	2.45328	25.7364	2896.13	NT	1
2017-08-10	n	6	4.3308	0.0434143	1.10275	3.92726	99.7551	2.08869	25.2477	43.0677	NT	1
2017-08-10	w	6	5.10282	0.0670186	1.84173	2.77066	76.1402	2.30261	25.0349	44.5306	NT	1
2017-08-10	w	7	6.57295	0.029224	0.774714	8.48436	224.916	2.16226	25.0439	102.469	NT	1
2017-08-10	n	8	15.5888	0.20499	2.61736	5.95593	76.0468	0.858316	25.6409	2892.27	NT	1
2017-08-10	s	8	7.80121	0.0361352	0.763737	10.2145	215.89	1.45551	25.7848	2871.28	NT	1
2017-08-10	s	9	11.4603	0.527415	1.81032	6.3305	21.7291	0.194153	26.1745	2859.97	NT	1
2017-08-10	w	9	14.4468	0.330865	3.72886	3.87432	43.6637	0.754416	26.0848	2852.27	NT	1
2017-08-10	e	10	14.858	0.127398	2.68097	5.54203	116.627	1.48053	26.1291	2870.64	NT	1
2017-08-10	n	10	13.899	0.314005	2.41921	5.74527	44.2636	0.462914	26.2332	2874.37	NT	1
2017-08-10	w	10	8.4607	0.1064	1.14174	7.41035	79.5175	0.674853	26.5786	2882.36	NT	1
2017-08-17	w	1	19.6482	0.30595	6.01465	3.26672	64.2203	1.69901	24.5675	1231.69	T2	2
2017-08-17	e	1	30.54	0.49202	8.53545	3.57802	62.0707	1.64315	24.3942	1230.92	T2	2
2017-08-17	n	1	29.9905	0.343996	6.73225	4.45475	87.1826	1.72901	24.4274	1239	T2	2
2017-08-17	e	2	5.01894	0.0793651	2.06013	2.43622	63.2386	2.18857	24.4603	2.97172	T2	2
2017-08-17	n	2	6.34034	0.0431008	1.26705	5.00404	147.105	2.43295	24.4331	98.4596	T2	2
2017-08-17	w	2	10.1549	0.0494735	1.50119	6.76458	205.26	2.49979	24.5101	293.513	T2	2
2017-08-17	s	2	14.3425	0.193174	3.96863	3.61398	74.2466	1.79136	24.8346	190.051	T2	2
2017-08-17	w	3	13.925	0.301069	5.62992	2.47339	46.2518	1.69811	24.7461	376.5	T2	2
2017-08-17	n	3	25.47	0.382731	6.59227	3.86361	66.5481	1.51229	25.02	1243.23	T2	2
2017-08-17	s	3	11.1593	0.097816	2.59967	4.2926	114.085	2.10907	25.1351	1259.34	T2	2
2017-08-17	e	3	31.9396	0.764821	9.25925	3.44948	41.7609	1.21614	24.9506	1237.23	T2	2
2017-08-17	w	4	26.7046	0.192373	4.91837	5.42956	138.816	2.01957	24.8257	2135.91	T2	2
2017-08-17	n	4	18.7158	0.090112	2.80566	6.67074	207.695	2.37653	24.8583	2155.32	T2	2
2017-08-17	e	4	18.2386	0.0956631	2.86206	6.37255	190.655	2.28289	24.8593	2142.87	T2	2
2017-08-17	s	4	24.6666	0.156872	4.41067	5.59248	157.24	2.20635	24.7748	2129.55	T2	2
2017-08-17	n	5	30.6798	0.31683	6.20651	4.94317	96.8336	1.58326	24.9619	2143.87	T2	2
2017-08-17	w	5	28.5884	0.265892	6.1481	4.64995	107.519	1.87476	24.9019	2139.01	T2	2
2017-08-17	e	5	29.0448	0.257282	5.83689	4.97608	112.891	1.82157	25.0774	2143.07	T2	2
2017-08-17	s	5	24.0148	0.18555	4.63235	5.18414	129.424	1.95265	25.2652	2144.79	T2	2
2017-08-17	w	6	10.7297	0.0612393	1.66239	6.45438	175.209	2.25209	25.2067	95.2856	NT	2
2017-08-17	e	7	9.39926	0.0464289	1.56757	5.99609	202.444	2.65465	25.1313	1242.23	NT	2
2017-08-17	n	7	9.1684	0.0448855	1.31952	6.94828	204.262	2.28529	25.2452	1256.58	NT	2
2017-08-17	w	7	10.9981	0.0718323	1.71409	6.41628	153.108	1.85148	25.3838	1244.11	NT	2
2017-08-17	e	8	5.55702	0.0342731	0.832857	6.67224	162.139	1.98167	25.3874	3.09784	NT	2
2017-08-17	s	8	3.58729	0.0388806	0.941206	3.81137	92.2641	1.98012	25.162	2.51014	NT	2
2017-08-17	n	8	7.85068	0.0382345	0.968247	8.10813	205.33	2.07614	25.1312	2.89317	NT	2
2017-08-17	s	9	4.85146	0.0963564	2.19126	2.214	50.3491	1.89789	25.1681	118.929	NT	2
2017-08-17	w	9	5.56188	0.0286726	0.883895	6.29246	193.979	2.53511	25.0468	50.2836	NT	2
2017-08-17	n	9	7.01806	0.0508097	1.57075	4.46797	138.125	2.57645	25.1039	56.5454	NT	2
2017-08-17	w	10	6.86349	0.0431718	1.20908	5.67661	158.981	2.30479	24.8875	108.728	NT	2
2017-08-17	n	10	8.5754	0.0604931	1.62452	5.27873	141.758	2.12886	24.9809	936.428	NT	2
2017-08-17	e	10	8.70974	0.0385063	1.21184	7.18721	226.19	2.49289	24.9711	929.597	NT	2
2017-08-17	s	10	8.72354	0.0393992	1.05531	8.26632	221.414	2.10126	24.9986	931.8	NT	2
2017-08-17	s	12	8.48173	0.0706763	1.72219	4.92497	120.008	2.03052	25.0226	2.57632	T1	2
2017-08-17	s	15	3.13142	0.0330235	0.996173	3.14345	94.8239	2.49188	25.0016	2.62278	T1	2
2017-08-17	e	15	7.41644	0.0523572	1.19995	6.18061	141.651	1.88302	25.0679	2.61873	T1	2
2017-08-17	n	15	7.02055	0.0323185	0.91441	7.67768	217.23	2.32797	25.0195	2.49873	T1	2
2017-08-17	w	15	4.63775	0.0236979	0.791693	5.85801	195.703	2.76027	24.7728	2.30217	T1	2
2017-09-14	s	1	14.1001	0.302313	2.67342	5.27417	46.6407	0.78667	10.3475	168.903	T2	3
2017-09-14	e	1	12.7102	0.359066	2.88898	4.39954	35.3979	0.729619	10.3198	98.7067	T2	3
2017-09-14	n	1	15.2211	0.232563	2.27364	6.69459	65.4492	0.85419	10.3849	148.497	T2	3
2017-09-14	w	1	40.2395	0.392483	3.51326	11.4536	102.525	0.648142	10.8149	2830.3	T2	3
2017-09-14	s	2	50.6	0.652763	4.43467	11.4101	77.5167	0.497633	10.8426	2817.2	T2	3
2017-09-14	e	2	40.2553	0.422528	3.63789	11.0656	95.2727	0.625069	10.8968	2805.26	T2	3
2017-09-14	n	2	42.3719	0.509864	3.97688	10.6546	83.1044	0.568687	11.0343	2788.24	T2	3
2017-09-14	w	2	27.1695	0.280207	2.90964	9.33777	96.9624	0.749123	11.0949	2808.84	T2	3
2017-09-14	s	3	25.0195	0.197755	2.66914	9.37361	126.518	0.989059	11.0671	2795.92	T2	3
2017-09-14	e	3	35.7392	0.402186	3.53321	10.1152	88.8624	0.636824	10.9914	2798.13	T2	3
2017-09-14	n	3	25.0867	0.212151	2.4247	10.3463	118.249	0.822049	11.0552	2805.89	T2	3
2017-09-14	w	3	24.9286	0.257791	2.74293	9.08834	96.701	0.766515	11.0344	2804.55	T2	3
2017-09-14	s	4	37.2384	0.282081	2.89575	12.8597	132.013	0.741402	10.9555	2788.1	T2	3
2017-09-14	e	4	27.5782	0.277587	2.8707	9.6068	99.3499	0.746628	10.9861	2790.27	T2	3
2017-09-14	n	4	29.0593	0.261112	2.76094	10.5252	111.29	0.763138	11.0033	2783.28	T2	3
2017-09-14	w	4	27.7397	0.243959	2.66837	10.3957	113.706	0.788847	11.0595	2794.61	T2	3
2017-09-14	s	5	21.2386	0.170632	2.095	10.1378	124.471	0.882623	11.0834	2796.98	T2	3
2017-09-14	e	5	39.2371	0.452451	3.75836	10.44	86.7212	0.604583	11.0094	2782.66	T2	3
2017-09-14	n	5	41.0454	0.461743	3.77608	10.8698	88.8922	0.594837	11.0876	2775.81	T2	3
2017-09-14	w	5	22.2965	0.17986	2.17166	10.2671	123.966	0.866509	11.2014	2814.81	T2	3
2017-09-14	w	6	11.4621	0.117071	1.38681	8.26505	97.907	1.00073	10.8044	126.41	NT	3
2017-09-14	s	6	10.2886	0.155765	1.71295	6.00636	66.0521	0.945819	10.7018	26.9656	NT	3
2017-09-14	e	6	9.79994	0.105788	1.26957	7.71909	92.6377	1.01759	10.6356	16.5562	NT	3
2017-09-14	n	6	10.9756	0.127512	1.47332	7.44953	86.0746	0.985447	10.5438	35.7296	NT	3
2017-09-14	s	7	16.8061	0.124808	1.44905	11.598	134.655	0.987804	10.5468	60.1913	NT	3
2017-09-14	e	7	13.5772	0.077501	1.12769	12.0399	175.188	1.03874	10.9728	2854.21	NT	3
2017-09-14	n	7	21.6839	0.166505	2.06288	10.5115	130.23	0.888218	10.9902	2838.8	NT	3
2017-09-14	w	7	19.5707	0.160328	2.01146	9.72958	122.067	0.899587	11.0841	2830.7	NT	3
2017-09-14	n	8	25.1543	0.219177	2.50161	10.0552	114.767	0.821956	10.9898	2811.08	NT	3
2017-09-14	w	8	18.2429	0.142226	1.84249	9.90123	128.267	0.928935	11.1204	2819.45	NT	3
2017-09-14	s	8	16.8416	0.12919	1.71618	9.81343	130.363	0.952331	11.1936	2813.8	NT	3
2017-09-14	e	8	16.9087	0.152223	1.93683	8.73008	111.078	0.912966	11.2045	2810.29	NT	3
2017-09-14	e	9	14.6151	0.129874	1.72342	8.4803	112.532	0.950855	11.2307	2819.34	NT	3
2017-09-14	s	9	14.5736	0.155828	1.97368	7.38396	93.5239	0.909223	11.0859	2815.8	NT	3
2017-09-14	n	9	13.8534	0.102148	1.42949	9.69111	135.621	1.00256	11.2462	2809.48	NT	3
2017-09-14	w	9	16.5082	0.14964	1.90852	8.64975	110.32	0.914468	11.1932	2816.66	NT	3
2017-09-14	w	10	23.6337	0.147074	1.88077	12.566	160.693	0.915594	11.3725	2820.66	NT	3
2017-09-14	s	10	19.1772	0.13429	1.76608	10.8586	142.804	0.941727	11.357	2822.33	NT	3
2017-09-14	e	10	21.5674	0.145071	1.87016	11.5324	148.668	0.924376	11.4169	2803.12	NT	3
2017-09-14	n	10	23.0778	0.172055	2.10792	10.9481	134.13	0.878558	11.3996	2809.7	NT	3
2017-09-14	e	11	33.0776	0.325212	3.1859	10.3825	101.711	0.705498	11.4443	2820.37	T1	3
2017-09-14	n	11	23.4389	0.129486	2.42459	9.66714	181.015	1.38811	11.5433	2824.09	T1	3
2017-09-14	s	11	36.5027	0.427515	3.66158	9.96912	85.3834	0.618538	11.622	2805.93	T1	3
2017-09-14	w	11	32.204	0.323977	3.1685	10.1638	99.402	0.703354	11.5859	2820.37	T1	3
2017-09-14	e	12	30.368	0.259728	2.77492	10.9437	116.922	0.766274	11.6693	2819.86	T1	3
2017-09-14	w	12	25.4151	0.195116	2.31074	10.9987	130.256	0.8485	11.5828	2817.31	T1	3
2017-09-14	n	12	34.3997	0.331649	3.21722	10.6924	103.723	0.69903	11.6283	2803.18	T1	3
2017-09-14	s	12	42.3708	0.559776	4.17479	10.1492	75.6924	0.541963	11.5733	2807.03	T1	3
2017-09-14	e	13	43.5361	0.639716	4.40668	9.87958	68.0554	0.500987	11.6272	2816.21	T1	3
2017-09-14	s	13	43.0029	0.564568	4.17129	10.3093	76.1696	0.53642	11.659	2800.58	T1	3
2017-09-14	w	13	49.2623	0.402118	4.902	10.0494	122.507	0.940642	11.5789	2806.77	T1	3
2017-09-14	n	13	31.432	0.354266	3.3383	9.41557	88.7245	0.679518	11.6574	2803.4	T1	3
2017-09-14	e	14	34.2467	0.46822	3.83454	8.93111	73.1423	0.591487	11.7229	2815.95	T1	3
2017-09-14	s	14	43.674	0.772494	4.71181	9.26904	56.5364	0.445609	11.7515	2800.88	T1	3
2017-09-14	w	14	36.7364	0.542745	4.09256	8.97639	67.6862	0.546426	11.7341	2802.12	T1	3
2017-09-14	n	14	36.2509	0.584511	4.23324	8.56339	62.0192	0.524838	11.766	2816.67	T1	3
2017-09-14	e	15	16.5603	0.24602	2.36253	7.00957	67.3127	0.832846	11.4213	226.178	T1	3
2017-09-14	n	15	20.7425	0.242936	2.83791	7.30909	85.3827	1.03819	11.2735	177.152	T1	3
2017-09-14	w	15	24.9261	0.361721	2.99138	8.33266	68.9098	0.736336	11.2973	297.791	T1	3
2017-09-14	s	15	21.5459	0.228163	2.28506	9.42905	94.4322	0.853494	11.2507	427.231	T1	3
2017-09-28	e	1	28.744	0.20275	3.92208	7.32877	141.771	1.48137	15.3045	2717.54	T2	2
2017-09-28	s	1	48.5156	0.547374	7.23263	6.70788	88.6334	1.10948	15.4602	2688.02	T2	2
2017-09-28	n	1	36.4176	0.299995	5.37397	6.77668	121.394	1.42087	15.5196	2688.15	T2	2
2017-09-28	w	1	38.8804	0.42111	6.3488	6.12406	92.3283	1.22794	15.5489	2672.05	T2	2
2017-09-28	s	2	62.3309	0.951328	8.57703	7.26719	65.5199	0.816601	15.5987	2668.45	T2	2
2017-09-28	e	2	55.6289	2.7065	8.10048	6.86736	20.5538	0.285996	15.615	2676.18	T2	2
2017-09-28	n	2	50.1787	0.61917	7.45349	6.73225	81.0419	1.02044	15.6376	2674.81	T2	2
2017-09-28	w	2	42.1501	1.06603	6.71576	6.27629	39.5392	0.512601	15.6542	2678.83	T2	2
2017-09-28	s	3	46.1078	0.612502	7.93098	5.81363	75.2777	1.11963	15.6046	2673.47	T2	2
2017-09-28	w	3	47.4257	1.70562	7.50888	6.31595	27.8055	0.383161	15.6945	2664.76	T2	2
2017-09-28	n	3	48.3404	1.89623	7.66888	6.30346	25.4929	0.35854	15.6444	2672.57	T2	2
2017-09-28	e	3	40.9919	0.5023	7.04607	5.81771	81.6086	1.16964	15.7254	2667.43	T2	2
2017-09-28	s	4	50.5118	0.703939	8.3098	6.07858	71.7559	1.04116	15.7081	2662.09	T2	2
2017-09-28	w	4	41.1358	1.18801	6.91338	5.95018	34.626	0.480384	15.6286	2668.07	T2	2
2017-09-28	e	4	36.4605	0.415003	6.53216	5.5817	87.8561	1.29006	15.6901	2668.4	T2	2
2017-09-28	n	4	40.0103	0.977382	6.51482	6.14142	40.9361	0.536415	15.6663	2672.78	T2	2
2017-09-28	s	5	40.9848	0.958948	6.49098	6.31411	42.7393	0.544218	15.7913	2662.5	T2	2
2017-09-28	e	5	36.2053	0.772233	6.03114	6.00307	46.884	0.615342	15.7884	2657.89	T2	2
2017-09-28	n	5	34.6029	0.559576	5.32118	6.50286	61.8377	0.732109	15.7691	2658.87	T2	2
2017-09-28	w	5	44.1196	1.03947	6.63199	6.65254	42.4445	0.517623	15.8054	2650.8	T2	2
2017-09-28	w	6	21.8101	0.261832	3.59763	6.06234	83.298	1.02398	15.7657	2659.43	NT	2
2017-09-28	s	6	21.364	0.203964	3.05082	7.0027	104.744	1.10616	15.7497	2665.78	NT	2
2017-09-28	e	6	18.4218	0.161771	2.60234	7.07896	113.876	1.1839	15.7146	2673.94	NT	2
2017-09-28	n	6	19.5939	0.168799	2.68384	7.30072	116.078	1.17188	15.686	2665.37	NT	2
2017-09-28	s	7	24.1231	0.248131	3.47316	6.94557	97.2191	1.04011	15.7831	2667.39	NT	2
2017-09-28	e	7	26.9857	0.328722	4.10613	6.57205	82.0929	0.936684	15.7604	2669.35	NT	2
2017-09-28	n	7	25.1854	0.315826	4.01673	6.27012	79.7444	0.952985	15.8148	2659.18	NT	2
2017-09-28	w	7	15.238	0.116507	2.03935	7.47198	130.791	1.2799	15.8188	2689.14	NT	2
2017-09-28	w	8	17.9253	0.206388	3.07978	5.82031	86.8527	1.10292	15.8177	2671.35	NT	2
2017-09-28	s	8	21.1629	0.116469	3.13141	6.75827	181.704	2.05781	15.8303	2683.19	NT	2
2017-09-28	n	8	23.4055	0.156765	3.86158	6.06113	149.304	1.90646	15.8686	2666.87	NT	2
2017-09-28	e	8	23.8644	0.143002	3.63846	6.55895	166.882	1.96324	15.8908	2664.27	NT	2
2017-09-28	n	9	28.9241	0.196868	4.36437	6.62733	146.922	1.72783	15.8433	2656.52	NT	2
2017-09-28	w	9	21.1441	0.132093	3.26774	6.47054	160.07	1.89235	15.874	2661.53	NT	2
2017-09-28	e	9	22.3623	0.134279	3.49994	6.38934	166.536	2.00688	15.8537	2674.13	NT	2
2017-09-28	s	9	25.5248	0.158849	3.9799	6.41342	160.686	1.9452	15.8131	2671.66	NT	2
2017-09-28	e	10	26.1314	0.15135	3.63161	7.19554	172.656	1.84531	15.8791	2669.43	NT	2
2017-09-28	s	10	32.1859	0.198922	4.35068	7.3979	161.801	1.70076	15.9047	2671.64	NT	2
2017-09-28	w	10	21.4622	0.220585	2.81708	7.61862	97.2967	0.926595	15.916	2678.01	NT	2
2017-09-28	n	11	12.3725	0.1439	3.38457	3.65555	85.9794	2.07796	19.8731	57.0165	T1	2
2017-09-28	w	11	14.1656	0.280077	5.16479	2.74273	50.5776	1.73224	19.8176	28.3537	T1	2
2017-09-28	e	11	38.4108	0.300625	5.95091	6.45461	127.77	1.73634	20.069	1294.07	T1	2
2017-09-28	s	11	29.2266	0.191545	4.27178	6.84179	152.584	1.96368	20.0026	500.496	T1	2
2017-09-28	n	12	26.7316	0.252742	5.15357	5.18701	105.766	1.83392	20.0258	593.27	T1	2
2017-09-28	w	12	38.0372	0.307123	6.14969	6.18522	123.85	1.78846	20.1607	1127.25	T1	2
2017-09-28	s	12	30.4281	0.289808	5.7117	5.32733	104.994	1.79273	20.1516	686.984	T1	2
2017-09-28	e	12	31.8105	0.205077	5.19309	6.12553	155.115	2.1425	20.1818	1495.82	T1	2
2017-09-28	w	13	33.9004	0.205198	5.18448	6.53882	165.208	2.13791	20.2104	1486.94	T1	2
2017-09-28	e	13	39.7447	0.301916	6.46187	6.15065	131.642	1.87797	20.2093	1481.99	T1	2
2017-09-28	s	13	38.1134	0.373087	5.63338	6.76563	102.157	1.29197	20.1882	1486.89	T1	2
2017-09-28	n	14	36.772	0.318577	5.15138	7.13829	115.426	1.36149	20.2169	1482.58	T1	2
2017-09-28	w	14	29.2549	0.180021	3.60736	8.10978	162.508	1.61886	20.3713	1484.78	T1	2
2017-09-28	s	14	32.5999	0.217442	4.08752	7.97547	149.924	1.53539	20.3308	1486.73	T1	2
2017-09-28	s	15	49.9008	0.415693	5.93572	8.40686	120.042	1.23667	20.1871	1477.43	T1	2
2017-09-28	e	15	37.4742	0.250018	4.46639	8.39027	149.886	1.47443	20.1979	1480.91	T1	2
2017-10-08	e	1	25.6065	1.0511	4.30733	5.94488	24.3617	0.289207	8.14532	2878.51	T1	1
2017-10-08	n	1	10.4382	0.352353	2.72203	3.83471	29.6243	0.54943	8.23276	2868.54	T1	1
2017-10-08	w	1	24.2731	1.77105	4.88884	4.96501	13.7055	0.194045	8.24387	2861.28	T1	1
2017-10-08	s	1	15.3586	0.39825	3.63518	4.22498	38.5651	0.67693	8.25053	2869.07	T1	1
2017-10-08	e	2	13.4494	0.655129	3.51606	3.82514	20.5295	0.422374	8.05344	1999.66	T1	1
2017-10-08	e	2	9.746	0.507417	3.15351	3.09053	19.2071	0.482945	8.22286	1999.6	T1	1
2017-10-08	s	2	11.9409	0.3588	3.1656	3.77209	33.2802	0.697069	8.21521	1999.29	T1	1
2017-10-08	w	2	11.9456	0.434127	3.40805	3.50512	27.5165	0.623537	8.1761	1999.52	T1	1
2017-10-08	e	3	12.3121	2.1092	4.87385	2.52616	5.83734	0.202615	8.30668	1999.33	T1	1
2017-10-08	n	3	16.6643	0.523389	3.2056	5.1985	31.8393	0.476415	8.3041	1999.45	T1	1
2017-10-08	w	3	28.5161	2.58323	5.02413	5.67584	11.039	0.17602	8.32749	1999.47	T1	1
2017-10-08	s	3	14.7307	0.480523	3.07738	4.78677	30.6556	0.496064	8.40681	1999.45	T1	1
2017-10-08	e	4	17.6179	0.503262	3.14391	5.60383	35.0075	0.484706	8.3691	2000.16	T1	1
2017-10-08	s	4	17.8359	0.539169	3.25096	5.48635	33.0804	0.469407	8.36194	2000.15	T1	1
2017-10-08	w	4	26.7182	1.2485	4.34495	6.14925	21.4002	0.285166	8.56064	2000.03	T1	1
2017-10-08	n	4	18.7886	0.597454	3.39359	5.53648	31.4477	0.443538	8.52204	2000.14	T1	1
2017-10-08	n	5	11.8859	0.3687	2.69435	4.41142	32.2374	0.560751	8.5218	2000.41	T1	1
2017-10-08	e	5	11.3883	0.478022	3.07624	3.70202	23.8238	0.498326	8.4323	2000.23	T1	1
2017-10-08	w	5	20.7705	0.514171	3.18158	6.52836	40.3961	0.480437	8.44166	2000.09	T1	1
2017-10-08	n	5	14.7942	0.559348	3.30528	4.47592	26.449	0.460417	8.45002	2000.18	T1	1
2017-10-08	s	6	26.3271	1.16045	4.28403	6.14541	22.6871	0.301031	8.55078	2000.09	T2	1
2017-10-08	e	6	26.1288	0.283728	2.32628	11.232	92.091	0.624893	8.56579	2000.22	T2	1
2017-10-08	n	6	19.8401	0.140644	1.43132	13.8614	141.067	0.765822	8.7766	2000.14	T2	1
2017-10-08	w	6	2.87729	0.847836	3.9051	0.736802	3.39369	0.366774	8.65706	2000.13	T2	1
2017-10-08	w	7	8.79986	0.121042	1.28101	6.86948	72.7009	0.79582	8.69115	2000.06	T2	1
2017-10-08	s	7	15.23	0.119104	1.8009	8.4569	127.872	1.17284	8.72709	2000.04	T2	1
2017-10-08	n	7	23.9459	0.362848	2.67128	8.96421	65.9942	0.563671	8.75061	2000.01	T2	1
2017-10-08	e	7	25.1335	0.24334	2.82822	8.8867	103.286	0.915803	8.63361	2000.06	T2	1
2017-10-08	w	8	13.9662	0.0750456	1.17416	11.8946	186.103	1.19884	8.7599	2000.27	T2	1
2017-10-08	n	8	16.4637	0.112265	1.58727	10.3723	146.651	1.08757	8.70976	2000.13	T2	1
2017-10-08	e	8	30.5971	0.223588	2.70893	11.2949	136.846	0.95304	8.57282	2000.04	T2	1
2017-10-08	s	8	5.36889	0.0293558	0.503672	10.6595	182.89	1.30475	8.64762	2000.25	T2	1
2017-10-08	w	9	6.08812	0.0560492	0.894361	6.80723	108.621	1.2173	8.68803	1999.96	T2	1
2017-10-08	s	9	12.7199	0.109086	1.17655	10.8112	116.604	0.810147	8.60318	2000.14	T2	1
2017-10-08	e	9	28.9304	0.184744	2.29279	12.618	156.598	0.965708	8.57367	1999.91	T2	1
2017-10-08	n	9	25.72	0.26424	2.21848	11.5935	97.3359	0.638354	8.55148	2000.12	T2	1
2017-10-08	e	10	23.8408	0.227612	2.0203	11.8006	104.743	0.673293	8.50371	1999.91	T2	1
2017-10-08	n	10	14.0251	0.0839463	1.27079	11.0365	167.072	1.1613	8.48387	2000	T2	1
2017-10-08	w	10	7.68064	0.0517117	0.62538	12.2816	148.528	0.905073	8.46114	2000.17	T2	1
2017-10-08	s	10	17.1648	0.114627	1.55303	11.0524	149.745	1.03992	8.45729	2000.16	T2	1
2017-10-08	w	11	10.7379	0.495571	3.3297	3.2249	21.6678	0.524264	9.17817	2000.11	NT	1
2017-10-08	n	11	9.08627	0.176731	2.02345	4.49048	51.4131	0.878193	9.21875	2000.19	NT	1
2017-10-08	w	12	16.1724	0.280529	2.52891	6.39502	57.6499	0.692528	9.19481	2000.21	NT	1
2017-10-08	s	13	17.5399	0.101632	1.18376	14.8172	172.583	0.875888	9.3317	2000.16	NT	1
2017-10-08	n	14	15.4419	0.290719	2.50815	6.15671	53.1164	0.660316	9.26193	2000	NT	1
2017-10-08	e	14	9.20678	0.103768	1.20393	7.64724	88.7246	0.872617	9.31813	2000.01	NT	1
2017-10-08	n	14	16.3547	0.12972	1.46276	11.1807	126.076	0.851773	9.21205	2000.04	NT	1
2017-10-08	n	15	7.18921	0.0310219	0.415685	17.2948	231.746	1.00108	9.3117	2000.03	NT	1
2017-10-08	w	15	7.76662	0.0496443	0.640896	12.1184	156.445	0.966373	9.24809	2000.07	NT	1
2017-10-08	s	15	10.1468	0.0510605	0.800872	12.6697	198.721	1.18969	9.30494	1999.93	NT	1
2017-10-08	e	15	4.90454	0.0215268	0.360743	13.5957	227.834	1.26535	9.35448	2000.02	NT	1

## Sheet: 1.2
Tree No.	Treatment	Mean daily BAI (mm2 d-1)	Mean daily tree transpiration (kg d-1)	Tree-level WUE (mm2 kg-1)	Year
1	T2	2.81747	8.38571	0.335985	2016
2	T2	2.4138	2.66983	0.904101	2016
3	T2	1.59804	3.78894	0.421764	2016
4	T2	0.387201	5.89402	0.0656939	2016
5	T2	3.94221	1.69984	2.31916	2016
6	T1	1.95205	4.16425	0.468764	2016
7	T1	0.841665	3.83085	0.219707	2016
8	T1	-0.064555	4.63825	-0.013918	2016
9	T1	4.51958	1.65328	2.73371	2016
10	T1		3.94518		2016
11	NT	0.237086	0.374342	0.633341	2016
12	NT	0.448156	1.54507	0.290056	2016
13	NT	-3.58394	3.52036	-1.01806	2016
14	NT	0.460234	1.74976	0.263027	2016
15	NT	0.862134	2.88896	0.298424	2016
1	T2	4.32228	7.43214	0.581567	2017
2	T2	1.46015	3.18391	0.458601	2017
3	T2	1.62724			2017
4	T2	3.25408	6.06993	0.536099	2017
5	T2	1.18609	1.42538	0.832123	2017
6	T1	1.08508	3.16849	0.342461	2017
7	T1	1.27153	2.7466	0.462948	2017
8	T1	1.28993	3.06526	0.420821	2017
9	T1	1.06347	1.40762	0.755512	2017
10	T1		3.4709		2017
11	NT	0.210023	0.306511	0.685204	2017
12	NT	1.28452	1.13592	1.13082	2017
13	NT	0.600103	2.42167	0.247805	2017
14	NT	0.807399	1.17764	0.68561	2017
15	NT	0.618417	2.86655	0.215736	2017

## Sheet: 1.3
Mean daily stand NPP (kg m-2 d-1)	Stand transpiration (mm d-1)	Stand canopy conductance (mm d-1)	Stand-level WUE (kg m-3)	Stand-level WUEi (kg m-3)	Treatment	Block	Year
3.69687	4.79		0.771789		NT	1	2016
-4.23536	4.79		-0.884209		NT	2	2016
1.25295	4.79		0.261576		NT	3	2016
1.45316	1.21		1.20096		T1	1	2016
0.667369	1.21		0.551544		T1	2	2016
0.122632	1.21		0.101349		T1	3	2016
0.391563	0.36		1.08767		T2	1	2016
0.345634	0.36		0.960095		T2	2	2016
-0.0592481	0.36		-0.164578		T2	3	2016
0.995687	4.07	2.56433	0.244641	0.388283	NT	1	2017
1.20935	4.07	4.27246	0.297137	0.283056	NT	2	2017
1.63164	4.07	5.15613	0.400894	0.316447	NT	3	2017
0.660528	0.99	5.76663	0.6672	0.114543	T1	1	2017
0.447356	0.99	3.26432	0.451875	0.137044	T1	2	2017
0.567537	0.99	5.41623	0.573269	0.104784	T1	3	2017
0.298715	0.36	2.33868	0.829765	0.127728	T2	1	2017
0.250212	0.36	1.82199	0.695034	0.137329	T2	2	2017
0.205465	0.36	3.34106	0.570736	0.061497	T2	3	2017

## Sheet: 2.1
Date	tree No.	Photosynthesis (μmol CO2 m-2s-1)	Stomotal conductance (mol H2O m-2s-1)	Leaf transpiration (mmol H2O m-2s-1)	Leaf-level WUE (μmol mmol-1)	Leaf-level WUEi (μmol mol-1)	Air VPD (kPa)	Air Temperature (⁰C)	PAR (μmol m-2 s-1)	Treatment	Block
2017-06-23	1	15.9469	0.604884	6.97114	2.37543	30.7577	1.1569	20.5739	1085.69	T1	1
2017-06-23	2	27.0093	0.311795	5.32506	5.07882	87.672	1.4555	20.7833	1664.5	T1	1
2017-06-23	3	22.2485	0.413648	6.12906	3.61728	54.8868	1.32031	20.8607	1674.07	T1	1
2017-06-23	4	30.713	0.68264	7.40649	4.07155	48.5745	1.13094	20.8943	1660.71	T1	1
2017-06-23	5	45.5755	1.57878	9.35413	4.8753	33.7289	0.770359	20.8775	1662.72	T1	1
2017-06-23	6	37.4587	0.703151	7.75647	4.81975	54.3773	1.07143	20.7265	1662.52	T2	1
2017-06-23	7	29.2945	0.500535	6.6158	4.36332	61.2257	1.26259	20.6817	1667.84	T2	1
2017-06-23	8	34.9512	0.608447	7.10462	4.97459	62.2439	1.12394	20.7325	1662.53	T2	1
2017-06-23	9	35.7346	0.599663	7.18601	4.96584	61.7917	1.13049	20.647	1667.95	T2	1
2017-06-23	10	28.0661	0.383502	5.87694	4.7666	75.1249	1.35744	20.7142	1673.22	T2	1
2017-06-23	11	17.6146	0.279749	4.92655	3.49005	63.0333	1.46924	20.9036	2060.49	NT	1
2017-06-23	12	32.0467	0.712104	6.87835	4.5505	54.0971	1.05861	21.0394	2035.85	NT	1
2017-06-23	13	16.0621	0.201248	4.10822	3.93109	80.5097	1.62082	21.0698	2044.92	NT	1
2017-06-23	14	19.8824	0.247806	4.53196	4.25611	87.4034	1.68529	21.1957	2040.01	NT	1
2017-06-29	1	41.862	1.55939	10.2895	4.06851	28.5013	0.67879	20.9536	2750.22	T1	2
2017-06-29	2	49.867	5.05989	11.7267	4.22469	13.9193	0.448025	20.9722	2749.99	T1	2
2017-06-29	3	45.4374	1.87504	10.5886	4.20266	30.7844	0.754769	21.1136	2749.88	T1	2
2017-06-29	4	40.1851	2.43372	10.599	3.75825	22.9418	0.635838	21.1741	2750.03	T1	2
2017-06-29	5	47.4512	1.78065	10.3219	4.57595	31.0292	0.6705	21.0843	2749.92	T1	2
2017-06-29	6	48.5767	2.55035	11.0637	4.38324	22.0409	0.550702	21.1202	2749.73	T2	2
2017-06-29	7	56.8701	4.5571	12.0614	4.71539	12.6137	0.393534	21.262	2749.69	T2	2
2017-06-29	8	53.7527	63.2339	12.09	4.42022	10.4426	0.383345	21.2172	2749.68	T2	2
2017-06-29	9	44.7151	72.4318	10.9225	4.03662	20.2796	0.570085	21.339	2749.78	T2	2
2017-06-29	10	47.1532	3.14219	12.0476	3.87606	15.7955	0.520934	21.3283	2749.75	T2	2
2017-06-29	11	41.2548	1.26259	9.58122	4.29431	37.43	0.792205	21.4102	2749.73	NT	2
2017-06-29	12	55.0252	2.93466	11.3919	4.82811	20.4274	0.49643	21.0807	2750.03	NT	2
2017-06-29	13	46.233	2.99641	10.5092	4.25508	23.5691	0.640207	20.8139	2750.14	NT	2
2017-07-12	1	15.2906	0.933394	9.1238	1.68785	17.7846	1.18725	22.3747	297.074	T2	3
2017-07-12	2	24.6396	0.352992	6.66059	3.66825	73.2132	1.59467	22.6051	2146.37	T2	3
2017-07-12	3	35.8074	0.62071	8.85925	4.02103	59.7167	1.24802	22.9754	2836.85	T2	3
2017-07-12	4	45.442	0.948807	10.4309	4.35743	47.987	0.99597	22.9793	2826.55	T2	3
2017-07-12	5	52.934	18.1609	11.84	4.39926	30.9251	0.773157	23.1043	2815.93	T2	3
2017-07-12	6	15.1572	0.477904	7.20082	2.04635	31.6409	1.52617	22.4257	476.171	NT	3
2017-07-12	7	17.3093	0.332992	5.99607	2.87762	53.859	1.69618	22.5008	481.184	NT	3
2017-07-12	8	12.3296	0.503227	4.62803	2.62634	26.4268	0.902644	22.2707	385.278	NT	3
2017-07-12	9	8.44548	0.184281	2.62989	3.29102	48.6675	1.27142	22.3429	107.317	NT	3
2017-07-12	10	13.2489	0.357785	4.05571	3.19651	40.4573	1.20045	22.6124	154.465	NT	3
2017-07-12	11	30.9784	0.801607	7.66184	3.70737	44.4292	1.00988	24.6218	2187.79	T1	3
2017-07-12	12	35.1846	0.728189	8.39272	4.1768	51.121	1.02381	25.2045	2696.73	T1	3
2017-07-12	13	48.2278	2.20386	9.73836	4.94948	22.7386	0.460402	25.1796	2673.23	T1	3
2017-07-12	14	34.6713	0.651905	7.21024	4.80118	74.4101	1.23133	25.0128	2689.46	T1	3
2017-07-21	1	12.0326	1.71905	6.41115	1.98387	8.69367	0.56648	20.4549	350.717	T2	3
2017-07-21	2	22.1163	0.656934	5.64182	3.82244	36.7057	0.960218	20.8604	597.492	T2	3
2017-07-21	3	16.0222	0.39031	4.62532	3.50195	43.5446	1.12754	20.7559	450.511	T2	3
2017-07-21	4	18.8255	0.835537	6.40459	2.92608	22.6435	0.842469	20.6497	399.509	T2	3
2017-07-21	5	43.6359	0.840307	6.83964	6.35946	57.8322	0.795816	20.7717	2007.95	T2	3
2017-07-21	6	19.2426	0.181511	3.2782	5.83356	106.452	1.4003	20.7271	2019.01	NT	3
2017-07-21	7	31.13	0.367815	5.11266	6.05642	85.993	1.14386	20.6768	2024.7	NT	3
2017-07-21	8	24.1939	0.240531	4.05261	5.95801	102.14	1.33918	20.6807	2018.23	NT	3
2017-07-21	9	14.2958	0.18253	3.2457	4.12412	73.7227	1.47918	20.4493	1087.13	NT	3
2017-07-21	10	11.081	0.339237	4.58563	2.45876	34.1196	1.27831	20.0845	169.897	NT	3
2017-07-21	11	17.497	1.11587	7.30787	2.37952	15.7907	0.806789	19.974	238.095	T1	3
2017-07-21	12	8.86395	0.717117	5.70952	1.53657	12.2083	0.862265	20.1137	224.017	T1	3
2017-07-21	13	10.3785	1.54493	6.29045	1.58378	7.86006	0.652182	20.0812	178.884	T1	3
2017-07-21	14	6.35849	1.06346	6.24539	1.07322	8.03353	0.713216	20.0525	122.999	T1	3
2017-07-21	15	16.4457	1.24883	6.1014	2.74907	17.1883	0.657127	20.2112	317.467	T1	3
2017-07-26	1	2.4535	0.0937839	1.43597	1.68167	27.0239	1.30164	23.7724	34.3103	NT	2
2017-07-26	2	1.87435	0.0363969	0.491482	3.95823	61.0931	1.25469	23.9415	68.8084	NT	2
2017-07-26	3	6.90021	0.0425195	0.395544	17.4449	162.283	0.495268	24.4911	2597.84	NT	2
2017-07-26	4	3.58754	0.0563356	1.03018	4.07542	75.0857	1.37396	24.9313	725.763	NT	2
2017-07-26	5	3.27852	0.0696362	1.53197	1.98134	45.2723	1.77257	25.0174	438.541	NT	2
2017-07-26	6	28.6413	1.75117	8.49057	3.37596	21.9713	0.733858	25.0927	924.029	T2	2
2017-07-26	7	21.9695	0.450316	4.86816	4.51144	51.9755	1.0064	25.1308	924.728	T2	2
2017-07-26	8	27.0979	1.19896	6.00204	4.56868	42.3438	0.841754	25.4679	924.567	T2	2
2017-07-26	9	19.6142	0.248103	3.84766	5.25424	81.7855	1.29687	26.8082	925.106	T2	2
2017-07-26	11	14.387	0.125258	1.43387	11.5065	128.442	0.853937	26.9497	1051.28	T1	2
2017-07-26	12	17.1211	0.2875	2.31419	7.67551	69.7349	0.629348	27.0452	1040.7	T1	2
2017-07-26	13	15.9449	0.0755885	0.534566	29.8277	210.943	0.439689	27.114	919.76	T1	2
2017-07-26	14	9.70088	0.0565172	0.64423	15.0581	171.645	0.538122	27.7054	2755.28	T1	2
2017-07-31	1	6.10747	0.0730966	1.87619	3.04948	78.4996	2.14861	24.2905	119.763	NT	1
2017-07-31	2	13.3708	0.164308	4.05982	3.03461	76.2114	2.04949	24.4351	1424.84	NT	1
2017-07-31	3	11.8573	0.089897	2.6621	4.51802	140.738	2.2816	24.8688	2784.38	NT	1
2017-07-31	4	12.6825	0.115162	3.32983	3.88719	117.074	2.23504	25.0624	2782.85	NT	1
2017-07-31	5	12.8643	0.107103	3.00001	4.34493	123.711	2.1034	25.0522	2783.72	NT	1
2017-07-31	6	35.3897	1.62558	11.0379	3.15245	32.3519	1.04139	25.0792	2132.78	T1	1
2017-07-31	7	14.0766	0.416114	6.53092	2.04969	35.8957	1.754	24.6978	236.125	T1	1
2017-07-31	8	15.5918	0.648926	8.57424	1.77935	24.1202	1.44333	24.5495	343.529	T1	1
2017-07-31	9	13.1073	0.611592	7.80488	1.71721	26.2074	1.5343	24.5441	434.61	T1	1
2017-07-31	10	10.9484	0.374799	6.73773	1.53234	27.8685	1.80998	24.5209	409.585	T1	1
2017-07-31	11	20.2682	0.673931	7.99649	2.55101	36.9376	1.40672	24.4701	352.629	T2	1
2017-07-31	12	8.13457	0.355929	6.41299	1.32341	26.0398	1.8699	24.4683	122.319	T2	1
2017-07-31	13	15.2307	0.942458	9.84448	1.51007	16.0248	1.30582	24.4682	338.543	T2	1
2017-07-31	14	5.17506	1.10725	10.1431	0.491421	4.67193	1.28562	24.4379	108.216	T2	1
2017-07-31	15	12.8823	0.649873	8.12089	1.59674	22.8509	1.41673	24.5904	307.463	T2	1
2017-08-10	1	16.4098	0.330562	4.68506	3.32939	59.7839	1.60994	25.0403	853.384	T1	1
2017-08-10	2	22.5963	0.284762	5.37508	4.25037	86.873	1.52373	25.7576	2874.57	T1	1
2017-08-10	6	7.25946	0.0753682	1.73547	4.18293	109.971	2.01121	25.4597	1463.7	NT	1
2017-08-10	7	6.57295	0.029224	0.774714	8.48436	224.916	2.16226	25.0439	102.469	NT	1
2017-08-10	8	11.695	0.120563	1.69055	8.08523	145.968	1.15691	25.7128	2881.78	NT	1
2017-08-10	9	12.9535	0.42914	2.76959	5.10241	32.6964	0.474285	26.1297	2856.12	NT	1
2017-08-10	10	12.4059	0.182601	2.08064	6.23255	80.1362	0.872767	26.3136	2875.79	NT	1
2017-08-17	1	26.7262	0.380655	7.09412	3.7665	71.1579	1.69039	24.4631	1233.87	T2	2
2017-08-17	2	8.96419	0.0912785	2.19925	4.4547	122.463	2.22817	24.5596	146.249	T2	2
2017-08-17	3	20.6235	0.386609	6.02028	3.51977	67.1615	1.6339	24.9629	1029.07	T2	2
2017-08-17	4	22.0814	0.133755	3.74919	6.01633	173.602	2.22133	24.8295	2140.91	T2	2
2017-08-17	5	28.0819	0.256389	5.70596	4.93833	111.667	1.80806	25.0516	2142.69	T2	2
2017-08-17	6	10.7297	0.0612393	1.66239	6.45438	175.209	2.25209	25.2067	95.2856	NT	2
2017-08-17	7	9.85525	0.0543822	1.53372	6.45355	186.605	2.2638	25.2534	1247.64	NT	2
2017-08-17	8	5.665	0.0371294	0.914104	6.19725	153.244	2.01264	25.2269	2.83372	NT	2
2017-08-17	9	5.81047	0.0586129	1.54864	4.32481	127.484	2.33648	25.1063	75.2526	NT	2
2017-08-17	10	8.21804	0.0453926	1.27519	6.60222	187.086	2.25695	24.9595	726.638	NT	2
2017-08-17	12	8.48173	0.0706763	1.72219	4.92497	120.008	2.03052	25.0226	2.57632	T1	2
2017-08-17	15	5.55154	0.0353493	0.975557	5.71494	162.352	2.36579	24.9655	2.5106	T1	2
2017-09-14	1	20.5677	0.321606	2.83732	6.95548	62.5033	0.754655	10.4668	811.601	T2	3
2017-09-14	2	40.0992	0.46634	3.73977	10.617	88.214	0.610128	10.9671	2804.88	T2	3
2017-09-14	3	27.6935	0.267471	2.84249	9.73087	107.583	0.803612	11.037	2801.12	T2	3
2017-09-14	4	30.4039	0.266185	2.79894	10.8469	114.09	0.760004	11.0011	2789.06	T2	3
2017-09-14	5	30.9544	0.316172	2.95027	10.4287	106.012	0.737138	11.0955	2792.56	T2	3
2017-09-14	6	10.6315	0.126534	1.46067	7.36001	85.6679	0.987397	10.6714	51.4154	NT	3
2017-09-14	7	17.9095	0.132286	1.66277	10.9697	140.535	0.953586	10.8985	2145.97	NT	3
2017-09-14	8	19.2869	0.160704	1.99928	9.62499	121.119	0.904047	11.1271	2813.65	NT	3
2017-09-14	9	14.8876	0.134372	1.75878	8.55128	112.999	0.944276	11.189	2815.32	NT	3
2017-09-14	10	21.864	0.149622	1.90623	11.4763	146.574	0.915064	11.3865	2813.95	NT	3
2017-09-14	11	31.3058	0.301548	3.11015	10.0456	116.878	0.853876	11.5489	2817.69	T1	3
2017-09-14	12	33.1384	0.336567	3.11942	10.696	106.648	0.713942	11.6134	2811.84	T1	3
2017-09-14	13	41.8084	0.490167	4.20457	9.91346	88.8641	0.664392	11.6306	2806.74	T1	3
2017-09-14	14	37.727	0.591992	4.21804	8.93498	64.846	0.52709	11.7436	2808.9	T1	3
2017-09-14	15	20.9437	0.26971	2.61922	8.02009	79.0094	0.865215	11.3107	282.088	T1	3
2017-09-28	1	38.1394	0.367807	5.71937	6.73435	111.032	1.30992	15.4583	2691.44	T2	2
2017-09-28	2	52.5722	1.33576	7.71169	6.78577	51.6637	0.65891	15.6264	2674.56	T2	2
2017-09-28	3	45.7165	1.17916	7.5387	6.06269	52.5462	0.757742	15.6672	2669.56	T2	2
2017-09-28	4	42.0296	0.821082	7.06754	5.93797	58.7935	0.837005	15.6733	2667.84	T2	2
2017-09-28	5	38.9781	0.832556	6.11882	6.36815	48.4764	0.602323	15.7885	2657.52	T2	2
2017-09-28	6	20.2974	0.199092	2.98366	6.86118	104.499	1.12148	15.729	2666.13	NT	2
2017-09-28	7	22.883	0.252296	3.40884	6.81493	97.4618	1.05242	15.7943	2671.26	NT	2
2017-09-28	8	21.5896	0.155656	3.42781	6.29967	146.186	1.75761	15.8518	2671.42	NT	2
2017-09-28	9	24.4888	0.155522	3.77799	6.47516	158.553	1.89306	15.846	2665.96	NT	2
2017-09-28	10	26.5932	0.190286	3.59979	7.40402	143.918	1.49089	15.8999	2673.03	NT	2
2017-09-28	11	23.5439	0.229037	4.69301	4.92367	104.228	1.87756	19.9406	469.984	T1	2
2017-09-28	12	31.7518	0.263688	5.55201	5.70627	122.431	1.8894	20.13	975.832	T1	2
2017-09-28	13	37.2528	0.2934	5.75991	6.48503	133.002	1.76928	20.2026	1485.28	T1	2
2017-09-28	14	32.8756	0.23868	4.28209	7.74118	142.619	1.50524	20.3064	1484.7	T1	2
2017-09-28	15	43.6875	0.332856	5.20106	8.39856	134.964	1.35555	20.1925	1479.17	T1	2
2017-10-08	1	18.9191	0.893188	3.88834	4.74239	26.5642	0.427403	8.21812	2869.35	T1	1
2017-10-08	2	11.7705	0.488868	3.31081	3.54822	25.1333	0.556481	8.1669	1999.52	T1	1
2017-10-08	3	18.0558	1.42408	4.04524	4.54682	19.8428	0.337779	8.33627	1999.42	T1	1
2017-10-08	4	20.2401	0.722096	3.53335	5.69398	30.2339	0.420704	8.45343	2000.12	T1	1
2017-10-08	5	14.7097	0.48006	3.06436	4.77943	30.7266	0.499983	8.46144	2000.23	T1	1
2017-10-08	6	18.7933	0.608163	2.98668	7.99391	64.8096	0.51463	8.63756	2000.14	T2	1
2017-10-08	7	18.2773	0.211584	2.14535	8.29432	92.4631	0.862035	8.70061	2000.04	T2	1
2017-10-08	8	16.599	0.110064	1.49351	11.0553	163.123	1.13605	8.67253	2000.17	T2	1
2017-10-08	9	18.3646	0.15353	1.64554	10.4575	119.79	0.907877	8.60409	2000.03	T2	1
2017-10-08	10	15.6778	0.119474	1.36738	11.5428	142.522	0.944898	8.47651	2000.06	T2	1
2017-10-08	11	9.9121	0.336151	2.67657	3.85769	36.5404	0.701228	9.19846	2000.15	NT	1
2017-10-08	12	16.1724	0.280529	2.52891	6.39502	57.6499	0.692528	9.19481	2000.21	NT	1
2017-10-08	13	17.5399	0.101632	1.18376	14.8172	172.583	0.875888	9.3317	2000.16	NT	1
2017-10-08	14	13.6678	0.174736	1.72495	8.32822	89.3058	0.794902	9.26404	2000.02	NT	1
2017-10-08	15	7.50179	0.0383134	0.554549	13.9196	203.687	1.10562	9.3048	2000.01	NT	1

## Sheet: 2.2
Averaged Tree-level WUE (mm2 kg-1)	Year	Period	Treatment	Mean daily air temperature of the period (⁰C)	Mean daily VPD of the period (kPa)	Mean daily Solar Radiation of the period (W m-2)	Mean daily Soil VWC at 20 cm of the period	Mean daily Soil VWC at 40 cm of the period
5.69	2016	Aug 03 to Sep 14	T2	11.47	0.57	195.32	0.18	0.14
0.69	2016	Aug 03 to Sep 14	T1	10.87	0.48	145.58	0.18	0.16
1.26	2016	Sep 14 to Oct 06	T1	3.91	0.16	74.03	0.19	0.16
10.19	2016	Sep 14 to Oct 06	NT	4.35	0.17	35.65	0.18	0.14
1.03	2017	June 06 to July 07	T2	11.71	0.66	239.32	0.23	0.18
1.56	2017	June 06 to July 07	T1	11.1	0.55	178.68	0.25	0.24
1.2	2017	June 06 to July 07	NT	11.15	0.54	72.85	0.19	0.15
0.75	2017	July 07 to Aug 10	T2	16.11	1.08	270.13	0.15	0.13
0.76	2017	July 07 to Aug 10	T1	15.39	0.95	185.46	0.14	0.15
0.72	2017	July 07 to Aug 10	NT	15.97	1.02	74.53	0.09	0.06
1.47	2017	Aug 10 to Sep 09	T1	15.2	0.91	135.29	0.06	0.08
0.03	2017	Aug 10 to Sep 09	NT	15.72	0.97	61.17	0.06	0.03
1.28	2017	Sep 09 to Oct 09	T2	5.67	0.33	129.9	0.12	0.08
3.02	2017	Sep 09 to Oct 09	T1	5.16	0.29	94.1	0.07	0.07
5.69	2017	Sep 09 to Oct 09	NT	5.3	0.29	38.95	0.12	0.08

## Sheet: 2.3
Period of interest	Averaged stand -level WUE ((kg m-3)	Averaged stand-level WUEi ((kg m-3)	Mean daily Temperature (⁰C)	Mean daily VPD (kPa)	Mean daily solar radiation (W m-2)	Soil VWC at 20 cm	Soil VWC at 40 cm	Treatment	Year
Aug 03rd to Sep 14th in 2016	2.18	1.87	11.07	0.48	63.93	0.13	0.11	NT	2016
Sep 14th to Oct 06 in 2016	2.57		4.35	0.17	35.65	0.18	0.14	NT	2016
June 09th to July 07th in 2017	1.73		11.15	0.54	72.85	0.19	0.15	NT	2017
Aug 10th to Sep 09th in 2017	1.04	2.05	15.72	0.97	61.17	0.06	0.03	NT	2017
Sep 09th to Oct 09th in 2017	1.56		5.3	0.29	38.95	0.12	0.08	NT	2017
Aug 03rd to Sep 14th in 2016	0.85	0.15	10.87	0.48	145.58	0.18	0.16	T1	2016
Sep 14th to Oct 06th in 2016	1.92		3.91	0.16	74.03	0.19	0.16	T1	2016
June 09th to July 07th in 2017	1.25		11.1	0.55	178.68	0.25	0.24	T1	2017
July 07th to Aug 10th in 2017	0.38	0.08	15.39	0.95	185.46	0.14	0.15	T1	2017
Aug 10th to Sep 09th in 2017	0.6	0.13	15.2	0.91	135.29	0.06	0.08	T1	2017
Sep 09th to Oct 09th in 2017	3.24		5.16	0.29	94.1	0.07	0.07	T1	2017
Aug 03rd to Sep 14th in 2016	0.37	0.05	11.47	0.57	195.32	0.18	0.14	T2	2016
June 09th to July 07th in 2017	1.48		11.71	0.66	239.32	0.23	0.18	T2	2017
July 07th to Aug 10th in 2017	0.32	0.02	16.11	1.08	270.13	0.15	0.13	T2	2017
Aug 10th to Sep 09th in 2017	0.1	0.01	15.78	1.01	199.82	0.09	0.09	T2	2017
Sep 09th to Oct 09th in 2017	2.84		5.67	0.33	129.9	0.12	0.08	T2	2017
